# Supplementary material for: Experimental study on repair of fractured rock mass by microbial induction technology
Source: R Soc Open Sci. 2019 Nov 20;6(11):191318. doi: 10.1098/rsos.191318 (PMC6894604; doi:10.1098/rsos.191318)
Supplement: Permeability variation statistics of fractured rock samples [file rsos191318supp2.xlsx]

## Sheet: Sheet1
No. of rock samples	Processing time	Pre-repair permeability	Post-repair permeability	Average decline percentage (%)	Pre-repair penetrating quality
			)
A-1	0	84.58			General
A-2		112			Preferable
A-3		133.07			Preferable
B-1	7	88.53	16.17	85.86	General
B-2		128.31	16.693		Preferable
B-3		86.54	9.999		General
C-1	14	85.43	9.512	88.65	General
C-2		91.56	11.142		General
C-3		101.23	13.206		Preferable
D-1	21	101.2	10.883	90.28	Preferable
D-2		122.94	11.452		Preferable
D-3		80.86	8.223		General
E-1	28	85.24	7.745	92.07	General
E-2		85.66	5.086		General
E-3		93.26	8.667		General
F-1	35	80.97	7.106	94.09	General
F-2		107.9	4.727		Preferable
F-3		84.29	3.076		General
G-1	42	116.384	5.323	94.62	Preferable
G-2		104.93	4.351		Preferable
G-3		108.35	8.043		Preferable
