# Supplementary material for: Experimental study on repair of fractured rock mass by microbial induction technology
Source: R Soc Open Sci. 2019 Nov 20;6(11):191318. doi: 10.1098/rsos.191318 (PMC6894604; doi:10.1098/rsos.191318)
Supplement: Porosity variation statistics of rock samples [file rsos191318supp3.xlsx]

## Sheet: Sheet1
No. of rock samples	Processing time (d)	Pre-repair porosity (%)	Post-repair porosity (%)	Percentage decrease in average (%)
A-1	Unprocessed	18.374
A-2		18.778
A-3		19.59
B-1	7	17.697	14.98	14.31
B-2		17.107	14.729
B-3		17.194	14.842
C-1	14	17.736	13.59	23.73
C-2		18.869	14.276
C-3		19.747	15.108
D-1	21	18.407	14.007	27.09
D-2		18.889	13.424
D-3		18.53	13.258
E-1	28	17.891	12.385	30.72
E-2		18.513	12.448
E-3		18.532	13.226
F-1	35	18.634	13.397	33.74
F-2		18.599	11.732
F-3		17.225	10.989
G-1	42	19.467	12.826	36.41
G-2		19.202	11.427
G-3		18.761	12.265
