# Supplementary material for: Experimental study on repair of fractured rock mass by microbial induction technology
Source: R Soc Open Sci. 2019 Nov 20;6(11):191318. doi: 10.1098/rsos.191318 (PMC6894604; doi:10.1098/rsos.191318)
Supplement: Stress and strain data of rock samples at different periods [file rsos191318supp4.xlsx]

## Sheet: Sheet1
stress	strain（0d）	stress	strain（7d）	stress	strain（14d）	stress	strain（21d）	stress	strain（28d）	stress	strain（35d）	stress	strain（42d）
0	0.00188	0.09839	0.01455		6.38625	0.01642	0.01455	0.0082	0	0	0.00251	0	0.00126
1.5625e-05	0.000628261	0.24593	0.01455	-8.593e-05	0.0044	0.04921	0.01455	0.03279	0	0	0.00565	0	0.00126
0	0.00251	0.15577	0.01455	-7.031e-05	0.00314	0.0656	0.01455	0.04918	0	0	0.00126	0.000101562	0.00314
2.3437e-05	0.00188	0.0738	0.01455	-6.25e-05	0.00377	0.09839	0.01455	0.08197	0	0	0.00314	0.000375	0.00251
0.000210937	0.000628261	0.29511	0.01455	3.9062e-05	0.0044	0.12298	0.01455	0.10659	0.01564	0	0.00314	0.000570312	0.0044
0.000578125	0.000628261	0.22134	0.01455	0.000164062	0.00377	0.14757	0.01455	0.12298	0.0158	0	0.00126	0.000742187	0.00377
0.000875	0.00126	0.12298	0.01455	0.00028125	0.00314	0.16396	0.01455	0.13938	0.01596	0	0	0.000898437	0.00377
0.00118	0	0.03282	0.01455	0.000445312	0.00503	0.17216	0.01455	0.1558	0.03071	0	0.00126	0.00114	0.00251
0.00147	0.000628261	0.28691	0.01455	0.000585937	0.00251	0.19675	0.01455	0.18042	0.04555	0.00244	0	0.00134	0.00377
0.0018	0.00188	0.18855	0.01455	0.00075	0.00628	0.22134	0.01455	0.19684	0.06031	0.00259	0.000628261	0.00153	0.00188
0.00195	0.00126	0.00823	0.01455	0.0008125	0.0044	0.22957	0.02909	0.22147	0.07515	0.00277	0.00126	0.00183	0.00188
0.00222	0	0.3935	0.02909	0.000921875	0.00314	0.25416	0.02909	0.24609	0.08999	0.00299	0.00251	0.00198	0.00251
0.00247	0	0.4099	0.02909	0.00108	0.0044	0.27058	0.04364	0.26251	0.10475	0.00319	0.00126	0.0021	0.00314
0.00273	0.00126	0.31973	0.02909	0.00121	0.00503	0.29517	0.04364	0.27893	0.1195	0.00339	0.00565	0.00227	0.00377
0.00306	0.00126	0.31154	0.02909	0.0013	0.0044	0.3116	0.05818	0.29536	0.13426	0.00373	0.00126	0.00251	0.00503
0.00332	0.00126	0.36891	0.02909	0.00146	0.0044	0.33621	0.07273	0.31178	0.14902	0.00397	0.00126	0.00269	0.00314
0.0035	0.00251	0.35252	0.02909	0.00159	0.00565	0.35264	0.08727	0.3282	0.16378	0.00425	0.00188	0.0029	0.00314
0.0037	0.00188	0.41812	0.04364	0.00172	0.00565	0.36906	0.10182	0.34463	0.17854	0.00448	0.00251	0.0032	0.00377
0.00401	0.000628261	0.44271	0.04364	0.00189	0.00503	0.38548	0.11636	0.36105	0.19329	0.00474	0.00188	0.00341	0.0088
0.00434	0	0.42632	0.04364	0.00202	0.00503	0.40188	0.11636	0.36928	0.20797	0.00513	0.00251	0.00351	0.00503
0.0046	0.00126	0.45091	0.04364	0.00215	0.00628	0.4101	0.13091	0.3775	0.22265	0.00565	0.00251	0.00366	0.00628
0.00487	0.00126	0.47553	0.05818	0.00226	0.00628	0.42653	0.14546	0.39393	0.23741	0.00595	0.00188	0.00388	0.00817
0.00505	0.00188	0.48373	0.05818	0.00236	0.00691	0.44295	0.16	0.40216	0.25209	0.0063	0.00251	0.00405	0.0044
0.00525	0.000628261	0.49192	0.05818	0.00252	0.00628	0.45934	0.16	0.41858	0.26685	0.00684	0.00503	0.00422	0.0044
0.00558	0.00377	0.45914	0.05818	0.00261	0.00503	0.47577	0.17455	0.42681	0.28153	0.00745	0.00377	0.00442	0.0044
0.00584	0.00251	0.50012	0.05818	0.00277	0.00503	0.48402	0.20364	0.43503	0.29621	0.00788	0.00691	0.00474	0.00817
0.00614	0.00188	0.46733	0.05818	0.00289	0.00377	0.50042	0.20364	0.44326	0.31088	0.00844	0.00691	0.0049	0.00817
0.00641	0.00188	0.51654	0.07273	0.00302	0.00565	0.50864	0.21818	0.45149	0.32556	0.00895	0.00377	0.00502	0.00377
0.00662	0.00188	0.53294	0.07273	0.00314	0.00628	0.51687	0.23273	0.45971	0.34024	0.0097	0.00942	0.00525	0.00565
0.00684	0.00377	0.56575	0.08727	0.0033	0.00691	0.53329	0.24727	0.46794	0.35492	0.0102	0.0088	0.00542	0.00565
0.00709	0.00188	0.59037	0.10182	0.00342	0.00628	0.54972	0.26182	0.47617	0.3696	0.01069	0.01005	0.00562	0.0044
0.00748	0.00314	0.6068	0.11636	0.00355	0.00565	0.55794	0.27636	0.48439	0.38428	0.01151	0.01005	0.0058	0.00503
0.00771	0.00188	0.63142	0.13091	0.0037	0.0044	0.56617	0.29091	0.49265	0.41355	0.01202	0.01005	0.00599	0.0088
0.00793	0.00377	0.65604	0.14546	0.00383	0.00565	0.58259	0.30545	0.50088	0.42823	0.01262	0.00942	0.0063	0.00817
0.00814	0.00377	0.67246	0.16	0.00394	0.00503	0.59085	0.33454	0.5091	0.44291	0.01327	0.01131	0.00647	0.00565
0.00847	0.0044	0.68888	0.17455	0.00405	0.00503	0.60727	0.34909	0.51733	0.45759	0.01413	0.01194	0.00659	0.0088
0.00874	0.00377	0.69711	0.18909	0.00416	0.00628	0.62373	0.37818	0.52556	0.47227	0.01495	0.01382	0.00681	0.01005
0.00905	0.00565	0.70534	0.20364	0.0043	0.00817	0.63195	0.39273	0.53382	0.50155	0.01586	0.01382	0.00699	0.00817
0.00931	0.0044	0.72176	0.21818	0.00441	0.00754	0.64021	0.42182	0.54204	0.51622	0.01664	0.01571	0.00716	0.00942
0.00951	0.00565	0.73818	0.23273	0.00454	0.00565	0.65663	0.43636	0.5503	0.5455	0.01757	0.01382	0.00734	0.00628
0.00973	0.00628	0.74641	0.24727	0.00473	0.00628	0.67312	0.48	0.55856	0.57478	0.01866	0.01571	0.00768	0.00503
0.01003	0.00628	0.75463	0.26182	0.00487	0.00503	0.68137	0.50909	0.56678	0.58946	0.01947	0.01194	0.00786	0.0088
0.01032	0.00565	0.76286	0.27636	0.005	0.00628	0.69782	0.53818	0.57504	0.61874	0.02034	0.01633	0.00801	0.0044
0.0107	0.00565	0.77929	0.29091	0.00513	0.00817	0.71428	0.56727	0.58327	0.63341	0.02113	0.01508	0.00816	0.00754
0.01087	0.00628	0.78751	0.30545	0.00527	0.0044	0.73076	0.61091	0.59152	0.66269	0.02229	0.01759	0.00838	0.00565
0.01107	0.00565	0.79574	0.32	0.00537	0.00503	0.73902	0.64	0.59978	0.69197	0.02324	0.02136	0.00855	0.0088
0.01131	0.00565	0.80396	0.33454	0.00548	0.00565	0.7555	0.68364	0.60803	0.72125	0.02429	0.0201	0.00878	0.0044
0.0117	0.00628	0.81219	0.34909	0.0056	0.00691	0.76376	0.71273	0.61629	0.75052	0.02548	0.02136	0.00901	0.00942
0.01201	0.00691	0.82042	0.36364	0.00573	0.00628	0.77204	0.75636	0.62452	0.7652	0.02666	0.02136	0.00923	0.00503
0.01221	0.00817	0.82864	0.37818	0.00588	0.00754	0.7803	0.78546	0.63278	0.79448	0.02777	0.02199	0.00945	0.0088
0.01238	0.00628	0.83687	0.39273	0.00602	0.00503	0.78855	0.81454	0.64103	0.82376	0.02918	0.02639	0.00958	0.0088
0.01261	0.00817	0.8451	0.40727	0.00615	0.00754	0.79681	0.84364	0.64932	0.86763	0.03021	0.02702	0.00974	0.0088
0.01287	0.00942	0.85332	0.42182	0.00633	0.00503	0.80507	0.87273	0.65758	0.89691	0.03128	0.02576	0.00997	0.01068
0.01327	0.01005	0.86155	0.43636	0.00646	0.00691	0.81332	0.90182	0.66583	0.92619	0.03246	0.02702	0.01015	0.01005
0.01356	0.00817	0.86978	0.45091	0.00659	0.00754	0.82158	0.93091	0.67409	0.95547	0.03427	0.02827	0.01037	0.01068
0.01374	0.00691	0.878	0.46546	0.00669	0.00691	0.82984	0.96	0.68235	0.98474	0.03564	0.03016	0.0106	0.00817
0.01396	0.00754	0.88623	0.48	0.00683	0.00628	0.83809	0.98909	0.69063	1.02862	0.03698	0.02953	0.01084	0.01005
0.01416	0.01005	0.89446	0.49455	0.00694	0.00628	0.84635	1.01818	0.69889	1.0579	0.03816	0.03078	0.01097	0.01068
0.01446	0.0088	0.90271	0.52364	0.00707	0.00691	0.8546	1.04727	0.70715	1.08717	0.03938	0.03141	0.01111	0.01005
0.01477	0.00942	0.91097	0.55273	0.00718	0.00628	0.86286	1.07636	0.71543	1.13105	0.04113	0.03267	0.01131	0.01005
0.01503	0.0088	0.91919	0.56727	0.00733	0.0088	0.87112	1.10545	0.72372	1.17493	0.04254	0.03455	0.01148	0.01131
0.01522	0.00754	0.92742	0.58182	0.00745	0.00691	0.87937	1.13455	0.73201	1.2188	0.04412	0.0333	0.01174	0.01257
0.01551	0.00817	0.93568	0.61091	0.00757	0.00754	0.88763	1.16364	0.74026	1.24808	0.04568	0.03518	0.01196	0.0088
0.01576	0.00817	0.9439	0.62545	0.0077	0.00691	0.89589	1.19273	0.74855	1.29196	0.04758	0.03518	0.01222	0.01068
0.01602	0.01005	0.95216	0.65455	0.00788	0.00691	0.90414	1.22182	0.75681	1.32123	0.04895	0.03267	0.01237	0.01068
0.01633	0.01005	0.96039	0.66909	0.00804	0.00754	0.9124	1.25091	0.76509	1.36511	0.05048	0.0333	0.01254	0.01131
0.01663	0.01131	0.96864	0.69818	0.00816	0.00754	0.92069	1.29455	0.77338	1.40899	0.05228	0.03393	0.01271	0.01131
0.01684	0.00942	0.9769	0.72727	0.00827	0.0088	0.92894	1.32364	0.78167	1.45286	0.05456	0.03518	0.01286	0.01194
0.01707	0.01068	0.98513	0.74182	0.00838	0.00628	0.93723	1.36727	0.78992	1.48214	0.05621	0.03518	0.01303	0.01194
0.0173	0.01194	0.99338	0.77091	0.0085	0.00817	0.94551	1.41091	0.79821	1.52602	0.05777	0.03581	0.0133	0.01194
0.0177	0.01131	1.00164	0.8	0.00859	0.00628	0.9538	1.45455	0.8065	1.56989	0.05939	0.03707	0.01353	0.01257
0.01798	0.01131	1.00987	0.81454	0.00876	0.00691	0.96209	1.49818	0.81478	1.61377	0.06128	0.04084	0.01373	0.01257
0.01818	0.01005	1.01812	0.84364	0.00889	0.00817	0.97037	1.54182	0.82307	1.65765	0.06383	0.04147	0.01388	0.01257
0.01838	0.01005	1.02638	0.87273	0.00901	0.00691	0.97863	1.57091	0.83139	1.71612	0.06548	0.04021	0.01401	0.01319
0.01869	0.01194	1.03463	0.90182	0.00913	0.00817	0.98691	1.61455	0.83967	1.76	0.06727	0.04084	0.01425	0.01319
0.01895	0.01194	1.04289	0.93091	0.00928	0.00691	0.9952	1.65818	0.84796	1.80387	0.06936	0.04523	0.01441	0.01319
0.01925	0.01194	1.05115	0.96	0.00946	0.00942	1.00349	1.70182	0.85625	1.84775	0.07143	0.04461	0.01461	0.01131
0.01954	0.01319	1.0594	0.98909	0.00959	0.00691	1.01177	1.74545	0.86453	1.89163	0.07406	0.04649	0.0148	0.01382
0.01979	0.01382	1.06766	1.01818	0.0097	0.00754	1.02009	1.80364	0.87285	1.9501	0.07591	0.04649	0.01509	0.01319
0.02	0.01382	1.07592	1.04727	0.00978	0.00628	1.02841	1.86182	0.88114	1.99398	0.07789	0.04586	0.0153	0.01319
0.02023	0.01508	1.08417	1.07636	0.00995	0.00754	1.03672	1.92	0.88945	2.05245	0.08015	0.05026	0.01542	0.01319
0.02051	0.01382	1.09243	1.10545	0.01005	0.00691	1.04504	1.97818	0.89774	2.09633	0.08288	0.05026	0.01558	0.01319
0.02087	0.01508	1.10069	1.13455	0.01017	0.00817	1.05335	2.03636	0.90606	2.1548	0.08483	0.05215	0.01582	0.01194
0.02112	0.01445	1.10894	1.16364	0.01032	0.00691	1.06167	2.09455	0.91437	2.21328	0.08703	0.0534	0.01598	0.01319
0.02129	0.01382	1.11723	1.20727	0.01043	0.00817	1.06999	2.15273	0.92272	2.28635	0.08951	0.05529	0.01616	0.01257
0.02152	0.01508	1.12545	1.22182	0.01058	0.00942	1.07833	2.22545	0.93103	2.34483	0.09172	0.05717	0.01639	0.01319
0.02177	0.01445	1.13371	1.25091	0.0107	0.0088	1.08665	2.28364	0.93935	2.4033	0.09466	0.05906	0.01663	0.01445
0.02214	0.01633	1.14197	1.28	0.01084	0.00817	1.09496	2.34182	0.9477	2.47638	0.0972	0.06094	0.01684	0.01571
0.02245	0.01571	1.15022	1.30909	0.01102	0.00754	1.10328	2.4	0.95601	2.53485	0.09973	0.06094	0.01701	0.01319
0.02265	0.01633	1.15848	1.33818	0.01112	0.00942	1.11159	2.45818	0.96436	2.60793	0.10194	0.06094	0.01717	0.01445
0.02284	0.01445	1.16677	1.38182	0.01123	0.00754	1.11991	2.51636	0.97271	2.681	0.10438	0.06471	0.01734	0.01508
0.02306	0.01696	1.17505	1.42545	0.01133	0.00691	1.12823	2.57455	0.98105	2.75407	0.10822	0.06471	0.01753	0.01508
0.02328	0.01759	1.18331	1.45455	0.01144	0.00691	1.1366	2.66182	0.9894	2.82715	0.11053	0.06848	0.0178	0.01508
0.0237	0.01508	1.19159	1.49818	0.01161	0.00628	1.14492	2.72	0.99772	2.88562	0.11318	0.07037	0.01801	0.01508
0.02397	0.01759	1.19988	1.54182	0.01173	0.0088	1.15323	2.77818	1.00606	2.9587	0.11613	0.07099	0.01823	0.01445
0.02413	0.01696	1.2082	1.6	0.01184	0.0088	1.16158	2.85091	1.01435	3.00257	0.11895	0.07476	0.01843	0.01508
0.02435	0.01759	1.21648	1.64364	0.01197	0.0088	1.16993	2.92364	1.01444	3.04637	0.12156	0.07728	0.01858	0.01571
0.02459	0.01822	1.22477	1.68727	0.01211	0.00754	1.17827	2.99636	1.02279	3.11944	0.12455	0.07979	0.01873	0.01696
0.02494	0.01696	1.23308	1.74545	0.01228	0.00942	1.18665	3.08364	1.03113	3.19252	0.12841	0.0823	0.01891	0.01508
0.02523	0.01759	1.24137	1.78909	0.01243	0.00691	1.19496	3.14182	1.03948	3.26559	0.13123	0.08419	0.01911	0.01696
0.02546	0.01822	1.24969	1.84727	0.01256	0.01131	1.20331	3.21455	1.04783	3.33866	0.13465	0.08858	0.01941	0.01633
0.02567	0.01696	1.258	1.90545	0.01266	0.00942	1.21165	3.28727	1.0562	3.42634	0.13752	0.08984	0.01965	0.01633
0.02597	0.01822	1.26632	1.96364	0.0128	0.00817	1.21997	3.34545	1.06455	3.49941	0.14055	0.09173	0.0198	0.01696
0.02621	0.01948	1.27463	2.02182	0.01291	0.01005	1.22832	3.41818	1.07289	3.57249	0.14379	0.09424	0.01992	0.01571
0.02648	0.01822	1.28295	2.08	0.01303	0.00817	--	--	1.08121	3.63096	0.14788	0.09361	0.0201	0.01696
0.02678	0.01759	1.29127	2.13818	0.01315	0.00754	--	--	--	--	0.1512	0.09927	0.02034	0.01633
0.02702	0.01822	1.29958	2.19636	0.01326	0.0088	--	--	--	--	0.15453	0.10115	0.0205	0.01633
0.02729	0.01948	1.30793	2.26909	0.01339	0.00754	--	--		--	0.15764	0.10492	0.02072	0.01633
0.02752	0.02073	1.31624	2.32727	0.01356	0.00817	--	--		--	0.16132	0.10618	0.02095	0.01696
0.02777	0.01885	1.32459	2.4	0.01369	0.0088	--	--		--	0.1657	0.10932	0.0212	0.01633
0.02809	0.02262	1.33291	2.45818	0.01383	0.00942	--	--			0.16947	0.11434	0.02134	0.01571
0.0284	0.02073	1.34122	2.51636	0.01398	0.01068	--	--			0.17298	0.11497	0.0215	0.01696
0.02863	0.0245	1.34951	2.56	0.01409	0.01005	--	--			0.17645	0.12	0.02165	0.01508
0.02884	0.02199	1.35776	2.58909	0.01421	0.0088	--	--			0.18042	0.12251	0.02187	0.01759
0.02907	0.02325	1.36602	2.61818	0.01433	0.01005	--	--			0.1838	0.12691	0.02209	0.01696
0.02935	0.02199	1.37428	2.64727	0.01445	0.00817	--	--			0.1878	0.12942	0.02231	0.01633
0.02968	0.02262	1.38253	2.67636	0.01456	0.0088	--	--			0.19149	0.13256	0.02253	0.01571
0.02999	0.02325	1.39079	2.70545	0.01473	0.0088	--	--			0.19548	0.1357	0.02267	0.01696
0.03016	0.02262	1.39905	2.73455	0.01483	0.01005					0.20051	0.13947	0.02282	0.01633
0.0304	0.0245	1.4073	2.76364	0.01496	0.01005					0.20463	0.14199	0.02305	0.01759
0.03062	0.02262	1.41556	2.79273	0.0151	0.01005					0.20845	0.14638	0.02323	0.01696
0.03102	0.02513	1.42382	2.82182	0.01522	0.00942					0.21247	0.15015	0.02341	0.01633
0.03129	0.02387	1.43207	2.85091	0.01542	0.00817					0.21654	0.1533	0.02361	0.01759
0.03148	0.02576	1.44033	2.88	0.01555	0.00942					0.22053	0.15832	0.02381	0.01759
0.03169	0.02576	1.44858	2.90909	0.01564	0.0088					0.22495	0.16586	0.02413	0.01696
0.03198	0.02513	1.45684	2.93818	0.01577	0.01068					0.23038	0.17089	0.02426	0.01571
0.03223	0.0245	1.4651	2.96727	0.01588	0.00942					0.23491	0.17466	0.02442	0.01822
0.03252	0.02387	1.47335	2.99636	0.01602	0.01005					0.23924	0.18031	0.0246	0.01759
0.03281	0.02639	1.48161	3.02545	0.01615	0.0088					0.24352	0.18471	0.02477	0.01508
0.03302	0.02639	1.48987	3.05455	0.01627	0.01068					0.24784	0.19099	0.02501	0.01696
0.03325	0.02702	1.49809	3.06909	0.0164	0.01131					0.25224	0.19665	0.02523	0.01822
0.0335	0.02576	1.50632	3.08364	0.01652	0.00946					0.25662	0.20167	0.02547	0.01571
0.03376	0.02639	1.52274	3.09818	0.01666	0.00942					0.2611	0.21235	0.02567	0.01696
0.03405	0.02827	1.51455	3.09818	0.01687	0.00942					0.26725	0.21549	0.02578	0.01504
0.03432	0.02702	1.53914	3.09818	0.01702	0.00942					0.27155	0.22555	0.02595	0.01633
0.0346	0.02827	1.53094	3.09818	0.01709	0.00817					0.27626	0.22994	0.02617	0.01508
0.03482	0.02513	1.54733	3.09818	0.0172	0.00942					0.28059	0.24	0.02637	0.01571
0.03505	0.02764			0.0173	0.00817					0.28539	0.24502	0.02659	0.01508
0.03531	0.02953			0.01742	0.01005					0.28991	0.2513	0.0268	0.01633
0.03563	0.02702			0.01758	0.0088					0.29482	0.25759	0.02704	0.01696
0.0359	0.0289			0.01772	0.0088					0.30088	0.26764	0.02725	0.01696
0.03616	0.02764			0.01781	0.01131					0.30574	0.27895	0.0274	0.01633
0.03637	0.03016			0.01796	0.0088					0.31045	0.28523	0.02757	0.01633
0.03664	0.0289			0.0181	0.00754					0.31508	0.29151	0.02774	0.01696
0.03697	0.02953			0.01824	0.01068					0.31992	0.30534	0.02791	0.01822
0.03728	0.02764			0.01844	0.01131					0.32473	0.31036	0.02812	0.01696
0.03747	0.03204			0.01855	0.01068					0.32949	0.32041	0.02837	0.01633
0.03766	0.02827			0.01864	0.01005					0.33423	0.32921	0.02864	0.01696
0.038	0.02827			0.01875	0.00817					0.34079	0.34177	0.02877	0.01948
0.03827	0.0289			0.01888	0.0088					0.34549	0.3556	0.02893	0.01696
0.0386	0.03016			0.01898	0.00817					0.35032	0.36439	0.02909	0.01571
0.03884	0.03141			0.01915	0.00817					0.35516	0.37256	0.02928	0.01696
0.03901	0.02953			0.01928	0.00942					0.36029	0.38764	0.02948	0.01822
0.0393	0.03078			0.01941	0.0088					0.36512	0.39832	0.02977	0.01885
0.03955	0.03016			0.01949	0.0088					0.36971	0.409	0.03005	0.01633
0.03983	0.03141			0.01963	0.0088					0.37652	0.41842	0.03017	0.01822
0.04013	0.03078			0.01977	0.00942					0.38106	0.43539	0.03027	0.01885
0.04035	0.03267			0.01998	0.00817					0.38612	0.45486	0.03045	0.01571
0.04054	0.03078			0.02006	0.00817					0.39102	0.4624	0.03068	0.01948
0.04084	0.03267			0.02018	0.00817					0.39591	0.47685	0.03085	0.01759
0.04104	0.03141			0.0203	0.0088					0.40063	0.48816	0.03107	0.01822
0.04134	0.03204			0.02039	0.00817					0.4052	0.50638	0.0313	0.01822
0.04165	0.03267			0.02055	0.00942					0.41163	0.52648	0.0315	0.01759
0.04184	0.03393			0.02068	0.0088					0.41603	0.53779	0.03165	0.01633
0.04206	0.03267			0.0208	0.00817					0.42119	0.55224	0.03179	0.01822
0.04237	0.03455			0.02095	0.01068					0.42583	0.57235	0.03202	0.01633
0.04262	0.0333			0.02105	0.00942					0.43041	0.58742	0.03221	0.01759
0.04291	0.0333			0.02119	0.0088					0.43502	0.59936	0.03239	0.01696
0.04319	0.03393			0.02139	0.01005					0.43967	0.61318	0.03261	0.01759
0.04341	0.03204			0.0215	0.00942					0.44596	0.63454	0.03284	0.01696
0.04365	0.0333			0.0216	0.01005					0.45016	0.65276	0.03304	0.01885
0.04386	0.03393			0.02171	0.01005					0.45487	0.66847	0.03323	0.01822
0.04412	0.03393			0.02184	0.01068					0.4592	0.68292	0.03341	0.01696
0.04455	0.03455			0.022	0.0088					0.46384	0.70428	0.03359	0.01759
0.0448	0.03455			0.02211	0.00942					0.46807	0.71873	0.03376	0.01822
0.04499	0.03518			0.0222	0.01005					0.47261	0.73318	0.03395	0.01696
0.0452	0.03518			0.02234	0.0088					0.47656	0.75014	0.03414	0.01948
0.04548	0.03455			0.02248	0.00817					0.48245	0.77213	0.03446	0.01759
0.04577	0.03581			0.02262	0.00817					0.48647	0.79287	0.03463	0.01759
0.0462	0.03581			0.02276	0.01005					0.49062	0.80857	0.03478	0.01885
0.04638	0.03644			0.02295	0.00817					0.49455	0.82428	0.03494	0.01759
0.04656	0.03581			0.02304	0.00817					0.49856	0.84752	0.03513	0.01885
0.0468	0.03644			0.02316	0.00754					0.50245	0.86197	0.03531	0.01885
0.04705	0.03644			0.02327	0.0088					0.50634	0.87517	0.03559	0.01822
0.04745	0.03581			0.02338	0.00942					0.5113	0.89025	0.03582	0.01759
0.04773	0.03707			0.02349	0.00942					0.51498	0.91161	0.03603	0.01696
0.0479	0.03644			0.02366	0.0088					0.51872	0.93422	0.03617	0.01822
0.04809	0.03581			0.02379	0.00942					0.52191	0.94805	0.03633	0.01759
0.04831	0.03518			0.02392	0.0088					0.52566	0.96375	0.03652	0.01759
0.04867	0.0377			0.02407	0.00817					0.52888	0.98197	0.03674	0.01822
0.04901	0.03895			0.02421	0.0088					0.53234	0.99642	0.03695	0.01696
0.04923	0.03832			0.02437	0.0088					0.53573	1.0115	0.03716	0.01759
0.04941	0.0377			0.02448	0.01068					0.53957	1.02407	0.03741	0.01696
0.04962	0.03895			0.02463	0.00942					0.54288	1.04354	0.03757	0.01948
0.04993	0.03707			0.02473	0.01131					0.54569	1.0649	0.03769	0.01822
0.0502	0.03832			0.02486	0.01068					0.5483	1.0737	0.03786	0.01822
0.05051	0.03895			0.02496	0.0088					0.55131	1.08878	0.03811	0.01696
0.05073	0.03895			0.02507	0.0088					0.55402	1.10763	0.03831	0.01759
0.05093	0.03958			0.0252	0.00754					0.55634	1.11642	0.03853	0.01508
0.05117	0.03958			0.02538	0.00942					0.5598	1.12836	0.03873	0.01633
0.0515	0.0377			0.02551	0.00942					0.56223	1.14721	0.03896	0.01571
0.05178	0.03832			0.02566	0.00942					0.56428	1.156	0.03908	0.01633
0.05206	0.04021			0.02581	0.01005					0.56638	1.16919	0.03928	0.01633
0.05227	0.03958			0.02595	0.00942					0.56881	1.1805	0.03948	0.01633
0.05248	0.03895			0.02605	0.0088					0.57088	1.19244	0.03963	0.01633
0.05272	0.03895			0.02617	0.00942					0.57266	1.20186	0.03984	0.01508
0.05307	0.04147			0.0263	0.0088					0.57436	1.2094	0.04003	0.01696
0.05339	0.04272			0.02641	0.00817					0.57623	1.2182	0.04026	0.01571
0.05365	0.04084			0.02652	0.01068					0.57805	1.23328	0.0405	0.01696
0.05385	0.03958			0.02664	0.00817					0.58014	1.24082	0.04063	0.01633
0.05406	0.04084			0.02683	0.0088					0.58152	1.25087	0.04078	0.01822
0.0543	0.03895			0.02695	0.00942					0.58279	1.25401	0.04095	0.01696
0.0546	0.03895			0.02709	0.00942					0.58407	1.26406	0.04115	0.01759
0.05505	0.04021			0.02723	0.01068					0.58549	1.26909	0.04141	0.01696
0.05523	0.04084			0.02737	0.00817					0.58669	1.27537	0.04163	0.01822
0.05542	0.03895			0.0275	0.01005					0.58771	1.28291	0.04183	0.01885
0.05566	0.04209			0.02759	0.01068					0.58867	1.28605	0.04202	0.01696
0.0559	0.04021			0.02771	0.01068					0.58965	1.28856	0.04217	0.01759
0.05619	0.04209			0.02783	0.01068					0.59029	1.29108	0.04235	0.01759
0.05661	0.04209			0.02795	0.00942					0.59091	1.29296	0.04255	0.01822
0.05677	0.04209			0.02804	0.00817					0.59148	1.2961	0.04274	0.01633
0.05695	0.04272			0.02824	0.00942					0.59188	1.29736	0.04294	0.01571
0.05719	0.04335			0.02834	0.00817					0.59238	1.29862	0.04316	0.01696
0.05746	0.04272			0.02849	0.00942					0.59281	1.30239	0.0434	0.01885
0.05788	0.04272			0.02863	0.01068					0.6002	1.30427	0.04359	0.01822
0.05809	0.04272			0.02879	0.00942					0.60037	1.30678	0.04377	0.01696
0.0583	0.04272			0.02891	0.01131					0.60056	1.30678	0.04394	0.01759
0.05851	0.04523			0.02901	0.0088					0.60077	1.30741	0.04413	0.01822
0.05873	0.04272			0.02915	0.00817					0.60105	1.30867	0.04434	0.01633
0.05901	0.04335			0.02927	0.00817					0.60139	1.31244	0.04453	0.01696
0.05939	0.04335			0.02939	0.00754					0.60165	1.31369	0.04486	0.01822
0.05964	0.04398			0.02951	0.0088					0.60194	1.31621	0.04503	0.01759
0.05981	0.04398			0.02962	0.01005					0.60214	1.31746	0.04516	0.01822
0.06004	0.04335			0.02979	0.00942					0.60237	1.31872	0.04533	0.01759
0.06028	0.04398			0.02992	0.0088					0.60271	1.32123	0.0455	0.01633
0.06055	0.04461			0.03005	0.00942					0.60302	1.32438	0.04577	0.01822
0.06097	0.04461			0.03016	0.01005					0.60323	1.32689	0.04596	0.01633
0.06116	0.04335			0.03036	0.01005					0.60346	1.32752	0.0462	0.01759
0.06137	0.04649			0.03046	0.01068					0.60365	1.32752	0.04641	0.01822
0.06159	0.04649			0.03055	0.00942					0.60385	1.32877	0.04653	0.01696
0.06185	0.04461			0.03067	0.01005					0.60413	1.33129	0.04668	0.01696
0.06214	0.04649			0.0308	0.01194					0.60441	1.33506	0.04691	0.01696
0.06253	0.04712			0.03094	0.00942					0.60462	1.33443	0.04709	0.01759
0.06272	0.04712			0.03105	0.00942					0.60487	1.33694	0.0473	0.01885
0.06294	0.04586			0.03117	0.0088					0.60502	1.33631	0.04749	0.01759
0.06317	0.04649			0.0313	0.01068					0.6052	1.33757	0.04775	0.01822
0.06345	0.04712			0.03144	0.0088					0.60541	1.3382	0.04795	0.01696
0.06377	0.04523			0.03162	0.00754					0.6057	1.34071	0.0481	0.01822
0.06409	0.04712			0.03177	0.00942					0.6059	1.34008	0.04827	0.01759
0.06427	0.04461			0.0319	0.00691					0.60608	1.34134	0.04844	0.01759
0.0645	0.04586			0.03197	0.00942					0.60626	1.34259	0.04861	0.01696
0.06474	0.04523			0.03208	0.01005					0.60647	1.34574	0.0488	0.01822
0.06514	0.04649			0.03223	0.00942					0.60664	1.34511	0.04909	0.01822
0.06544	0.04649			0.03235	0.0088					0.60687	1.34574	0.04931	0.01696
0.06562	0.04523			0.0325	0.0088					0.60715	1.34888	0.04946	0.01759
0.0658	0.04712			0.03261	0.01005					0.6074	1.35265	0.04959	0.01822
0.06602	0.04586			0.03273	0.0088					0.60761	1.3539	0.0498	0.01759
0.06638	0.04649			0.03292	0.01131					0.6078	1.35453	0.04999	0.01822
0.06666	0.04586			0.03305	0.00754					0.60803	1.35579	0.05018	0.01759
0.06693	0.04775			0.03321	0.01068					0.60823	1.35893	0.05038	0.01696
0.06712	0.04838			0.03334	0.0088					0.60852	1.35893	0.0506	0.01759
0.06732	0.04775			0.03347	0.00817					0.60882	1.3627	0.05085	0.01696
0.06762	0.04712			0.03359	0.00817					0.60903	1.36396	0.051	0.01759
0.06786	0.049			0.03372	0.00817					0.60925	1.36458	0.05115	0.01696
0.06817	0.049			0.03383	0.0088					0.60947	1.36647	0.05134	0.01759
0.06845	0.049			0.03395	0.0088					0.6097	1.36773	0.05151	0.01759
0.06861	0.05089			0.03409	0.00942					0.61014	1.37024	0.05176	0.01822
0.06893	0.049			0.03422	0.01005					0.61048	1.37464	0.05197	0.01759
0.06918	0.049			0.03435	0.0088					0.61074	1.37715	0.05222	0.01696
0.06944	0.049			0.03448	0.00754					0.61098	1.37841	0.05239	0.01822
0.06974	0.049			0.03466	0.0088					0.61126	1.38029	0.05255	0.01759
0.06999	0.04963			0.0348	0.00942					0.61164	1.3828	0.0527	0.01759
0.0702	0.04775			0.03491	0.01005					0.61198	1.3872	0.05293	0.01822
0.07048	0.05152			0.03502	0.01068					0.61232	1.38909	0.05312	0.01633
0.07072	0.05026			0.03513	0.0088					0.61255	1.38846	0.05334	0.01759
0.071	0.05089			0.03526	0.00942					0.61287	1.39286	0.05357	0.01822
0.07132	0.05089			0.03538	0.0088					0.61327	1.39474	0.05379	0.01822
0.07153	0.05089			0.03549	0.01068					0.61356	1.39851	0.05398	0.01822
0.07183	0.05026			0.03561	0.00942					0.6138	1.39977	0.05415	0.01822
0.07205	0.05026			0.03578	0.01194					0.61404	1.40165	0.05431	0.01633
0.07231	0.04838			0.03595	0.01005					0.61436	1.40416	0.05449	0.01759
0.07264	0.05215			0.03607	0.01068					0.61472	1.40605	0.0547	0.01759
0.07295	0.05089			0.03622	0.01131					0.61509	1.40668	0.05493	0.01885
0.07312	0.05089			0.03634	0.01131					0.61533	1.40982	0.05518	0.01759
0.07332	0.05152			0.03648	0.00942					0.61559	1.40919	0.05538	0.01759
0.07365	0.05089			0.03657	0.0088					0.61591	1.41233	0.05551	0.01885
0.07392	0.05089			0.03669	0.00942					0.61627	1.41547	0.05569	0.01696
0.07427	0.05152			0.03683	0.00942					0.61655	1.41799	0.05586	0.01822
0.07447	0.05089			0.03693	0.00942					0.6168	1.41924	0.05603	0.01885
0.07466	0.05026			0.03702	0.01068					0.61706	1.4205	0.05625	0.01696
0.07487	0.04963			0.03719	0.01194					0.61741	1.42176	0.05653	0.01759
0.0752	0.05215			0.03734	0.00942					0.61789	1.42867	0.05675	0.01822
0.0755	0.05089			0.03748	0.01194					0.61818	1.42992	0.05688	0.01759
0.07581	0.05152			0.03765	0.01131					0.61848	1.43118	0.05703	0.01822
0.076	0.05277			0.03777	0.01005					0.61881	1.43181	0.05722	0.01633
0.07617	0.05089			0.03784	0.01005					0.61927	1.43495	0.05738	0.01571
0.07648	0.05089			0.03799	0.01005					0.61965	1.43998	0.05762	0.01759
0.07675	0.05215			0.0381	0.01131					0.61997	1.44186	0.05783	0.01822
0.07705	0.05466			0.03822	0.01068					0.62038	1.44563	0.05805	0.01822
0.07733	0.05152			0.03834	0.01131					0.62098	1.44877	0.05827	0.01759
0.07752	0.0534			0.03847	0.01068					0.62133	1.45317	0.0584	0.01633
0.07773	0.0534			0.03863	0.00942					0.6217	1.45505	0.05855	0.01948
0.07795	0.0534			0.03876	0.01068					0.62216	1.4582	0.05874	0.01822
0.0783	0.0534			0.03888	0.00942					0.62253	1.46134	0.05892	0.01696
0.0786	0.05466			0.03902	0.01068					0.62287	1.46385	0.05917	0.01696
0.07886	0.05403			0.03917	0.00942					0.62326	1.46448	0.05938	0.01696
0.07907	0.05403			0.0393	0.01068					0.62373	1.4695	0.05961	0.01759
0.07928	0.05215			0.0394	0.01068					0.6242	1.47327	0.05979	0.01571
0.07953	0.05403			0.03954	0.01005					0.62452	1.4739	0.05994	0.01571
0.07988	0.05403			0.03964	0.00817					0.62494	1.47641	0.06016	0.01759
0.08022	0.05466			0.03977	0.00691					0.62537	1.48018	0.06034	0.01696
0.08044	0.05403			0.0399	0.00754					0.6257	1.48207	0.06052	0.01885
0.08063	0.05529			0.04002	0.01005					0.62602	1.48333	0.06071	0.01696
0.08085	0.05592			0.04019	0.01005					0.62648	1.4871	0.06093	0.01759
0.08121	0.05403			0.0403	0.00942					0.6269	1.49024	0.06121	0.01822
0.08152	0.05277			0.04046	0.00942					0.62738	1.49338	0.06136	0.01696
0.0818	0.05466			0.04061	0.00942					0.62782	1.49589	0.06151	0.01759
0.08198	0.05403			0.04073	0.01068					0.62837	1.50092	0.0617	0.01822
0.08219	0.05592			0.04088	0.01005					0.6288	1.50532	0.06188	0.01759
0.08249	0.05466			0.04098	0.01005					0.62927	1.50657	0.06205	0.01822
0.08278	0.05466			0.04109	0.00942					0.62981	1.51223	0.06235	0.01759
0.0831	0.05654			0.04123	0.01131					0.63026	1.516	0.06261	0.01948
0.08333	0.05592			0.04133	0.0088					0.63072	1.51976	0.06275	0.01759
0.0835	0.05592			0.04149	0.0088					0.63141	1.52291	0.0629	0.01633
0.08373	0.05654			0.04162	0.00942					0.6318	1.52605	0.06308	0.01696
0.08406	0.05717			0.04173	0.01068					0.63227	1.52856	0.06324	0.01759
0.08437	0.05654			0.04187	0.00942					0.63273	1.5317	0.0635	0.01759
0.08468	0.0578			0.04203	0.01005					0.63312	1.53359	0.0637	0.01759
0.08487	0.05654			0.04217	0.00942					0.63366	1.53798	0.06395	0.01571
0.08506	0.05717			0.04229	0.00942					0.63417	1.54175	0.06416	0.01633
0.0853	0.05843			0.04243	0.01131					0.63457	1.54615	0.0643	0.01633
0.08552	0.05843			0.04254	0.0088					0.63496	1.5449	0.06445	0.01885
0.08591	0.05717			0.04267	0.01068					0.63547	1.55055	0.06467	0.01633
0.08621	0.05843			0.04278	0.00817					0.63591	1.55369	0.06484	0.01885
0.0864	0.05843			0.0429	0.01005					0.63628	1.55495	0.06504	0.01696
0.08659	0.05843			0.04302	0.00942					0.63677	1.55809	0.06527	0.01759
0.08684	0.05906			0.0432	0.00942					0.63746	1.56563	0.06553	0.01696
0.08711	0.05968			0.04332	0.01005					0.63791	1.56751	0.06571	0.01822
0.08741	0.05906			0.04346	0.01005					0.63853	1.57128	0.06587	0.01822
0.08776	0.06031			0.04361	0.01005					0.63905	1.57505	0.06604	0.01759
0.08795	0.05906			0.04373	0.00942					0.63953	1.57945	0.06621	0.01759
0.08816	0.06157			0.04382	0.01131					0.64013	1.58322	0.06639	0.01571
0.08841	0.05968			0.04398	0.01005					0.6406	1.5851	0.06658	0.01633
0.08866	0.05906			0.04409	0.01005					0.64108	1.58762	0.0668	0.01571
0.08908	0.0578			0.04421	0.0088					0.64178	1.5939	0.06711	0.01696
0.0893	0.06157			0.04432	0.01068					0.64218	1.59516	0.06723	0.01759
0.08951	0.06031			0.04445	0.00942					0.64263	1.59767	0.06738	0.01759
0.08973	0.05968			0.04458	0.00942					0.64313	1.60207	0.06757	0.01759
0.08998	0.06157			0.04477	0.00942					0.64352	1.60395	0.06775	0.01696
0.0903	0.06031			0.04489	0.01005					0.64392	1.60395	0.06798	0.01696
0.09062	0.0622			0.04504	0.01005					0.64445	1.60647	0.06817	0.01633
0.09089	0.06157			0.04517	0.0088					0.64488	1.61338	0.06838	0.01759
0.0911	0.0622			0.04529	0.01068					0.64531	1.61338	0.06857	0.01759
0.09131	0.06094			0.04541	0.00817					0.64609	1.62217	0.06877	0.01885
0.09157	0.06157			0.04554	0.01068					0.6466	1.62531	0.06891	0.01759
0.09191	0.06157			0.04562	0.00942					0.64714	1.62971	0.06914	0.01696
0.09219	0.0622			0.04576	0.01068					0.64775	1.63411	0.06933	0.01696
0.09241	0.06345			0.04587	0.00817					0.64821	1.63851	0.06952	0.01822
0.09262	0.06094			0.046	0.01131					0.6488	1.63913	0.06971	0.01759
0.09287	0.06408			0.04616	0.0088					0.64932	1.64542	0.06996	0.01759
0.09313	0.06345			0.04631	0.00942					0.64993	1.64793	0.07015	0.01571
0.09346	0.06408			0.04647	0.01131					0.65049	1.65107	0.07037	0.01696
0.0937	0.06471			0.04659	0.00942					0.65091	1.65421	0.07051	0.01759
0.09389	0.06345			0.0467	0.01005					0.65134	1.65735	0.07066	0.01696
0.09417	0.06408			0.04683	0.01005					0.65186	1.65987	0.07084	0.01571
0.09442	0.06345			0.04694	0.00942					0.65228	1.66364	0.07108	0.01822
0.09469	0.06408			0.04707	0.01005					0.65267	1.66678	0.0713	0.01633
0.09502	0.06408			0.04718	0.01005					0.65319	1.66866	0.07159	0.01822
0.09523	0.06534			0.0473	0.01005					0.65381	1.67369	0.07173	0.01759
0.09542	0.06471			0.04741	0.0088					0.65421	1.67683	0.07191	0.01885
0.09574	0.06471			0.0476	0.01005					0.65481	1.67809	0.0721	0.01696
0.09598	0.06597			0.04773	0.00817					0.65532	1.68437	0.07226	0.01633
0.09624	0.06597			0.04785	0.0088					0.65581	1.68814	0.07246	0.01633
0.09656	0.0666			0.048	0.00942					0.65645	1.69191	0.07275	0.01759
0.09678	0.06597			0.04813	0.00754					0.65695	1.69756	0.07298	0.01822
0.09698	0.06534			0.04824	0.0088					0.65773	1.70008	0.07316	0.01822
0.09727	0.06722			0.04838	0.0088					0.65824	1.70385	0.07328	0.01759
0.09755	0.06597			0.04849	0.0088					0.65866	1.70824	0.07345	0.01571
0.09788	0.06722			0.04861	0.01005					0.65923	1.71076	0.07368	0.01696
0.09813	0.06785			0.04875	0.00942					0.65969	1.71704	0.07389	0.01696
0.0983	0.06785			0.04886	0.00817					0.66008	1.7183	0.07409	0.01822
0.09853	0.0666			0.04898	0.00942					0.66059	1.7183	0.0743	0.01696
0.09879	0.06785			0.04916	0.00942					0.66109	1.72395	0.07452	0.01696
0.09916	0.06785			0.0493	0.00942					0.66163	1.72772	0.07466	0.01885
0.0995	0.06722			0.04945	0.0088					0.66219	1.73086	0.07485	0.01759
0.0997	0.06911			0.04957	0.01194					0.66263	1.73526	0.07504	0.01822
0.09992	0.0666			0.04973	0.01068					0.66302	1.73652	0.0752	0.01822
0.10013	0.06785			0.04983	0.00817					0.66359	1.74091	0.07539	0.01696
0.1004	0.06911			0.04995	0.01068					0.66428	1.74594	0.07557	0.01759
0.1008	0.06911			0.05008	0.01068					0.6648	1.75159	0.07589	0.01822
0.10108	0.06848			0.05017	0.01068					0.66545	1.75599	0.07606	0.01948
0.10124	0.07099			0.05033	0.01257					0.66594	1.75913	0.07619	0.01885
0.10144	0.06848			0.05047	0.01382					0.66648	1.76479	0.07634	0.0201
0.10169	0.06911			0.0506	0.01005					0.66705	1.7673	0.07658	0.01885
0.10195	0.06974			0.05073	0.01005					0.6675	1.77107	0.07676	0.0201
0.10234	0.06974			0.05086	0.01005					0.66807	1.77484	0.07694	0.01696
0.1026	0.06911			0.05106	0.01005					0.6687	1.77672	0.07714	0.01885
0.10279	0.06911			0.05116	0.00942					0.66913	1.78112	0.07736	0.01696
0.10298	0.07037			0.05127	0.01194					0.66967	1.78363	0.07754	0.01759
0.10325	0.07037			0.0514	0.00942					0.67011	1.7874	0.07776	0.01759
0.10353	0.07099			0.0515	0.01319					0.67055	1.79055	0.07791	0.01696
0.10383	0.06974			0.05167	0.01005					0.67105	1.79243	0.0781	0.0201
0.10408	0.07099			0.05178	0.01005					0.67155	1.79683	0.07828	0.01885
0.10433	0.07225			0.05189	0.01257					0.67197	1.8006	0.07848	0.01822
0.10456	0.06974			0.05202	0.0088					0.67282	1.80311	0.0787	0.01759
0.10484	0.06974			0.05215	0.01131					0.67337	1.81002	0.07895	0.01885
0.1051	0.07037			0.05229	0.01131					0.67402	1.81316	0.07913	0.01571
0.10538	0.07225			0.05251	0.01194					0.67463	1.82133	0.07927	0.01885
0.10562	0.07225			0.05263	0.0088					0.67516	1.82384	0.07947	0.01822
0.10591	0.07288			0.05271	0.01068					0.67576	1.82887	0.07966	0.01885
0.10613	0.07288			0.0528	0.01068					0.67624	1.83264	0.07992	0.01822
0.10638	0.07351			0.05293	0.0088					0.67674	1.8339	0.08013	0.01948
0.1067	0.07288			0.05309	0.0088					0.67742	1.84018	0.08039	0.02136
0.10698	0.07413			0.0532	0.01005					0.67784	1.84143	0.08056	0.01948
0.10719	0.07288			0.05332	0.01257					0.67837	1.8452	0.08067	0.01885
0.10739	0.07288			0.05345	0.00942					0.67888	1.85023	0.0809	0.01948
0.10773	0.07413			0.05359	0.01068					0.6793	1.85149	0.08107	0.0201
0.10802	0.07476			0.05377	0.01257					0.67983	1.854	0.08129	0.0201
0.10835	0.07539			0.05391	0.01131					0.68034	1.85965	0.08148	0.01948
0.10857	0.07413			0.05408	0.01131					0.68095	1.8628	0.08171	0.0201
0.10875	0.07351			0.05417	0.01068					0.68155	1.86594	0.08194	0.01948
0.10898	0.07413			0.05427	0.01068					0.68208	1.87096	0.08209	0.0201
0.10931	0.07476			0.05438	0.01068					0.68263	1.87599	0.08227	0.01948
0.10962	0.07539			0.05454	0.01194					0.68327	1.88164	0.08244	0.0201
0.10995	0.07539			0.05464	0.01131					0.68377	1.88478	0.08261	0.01948
0.11013	0.07539			0.05476	0.01131					0.6843	1.88541	0.08278	0.0201
0.11032	0.07476			0.05488	0.01005					0.68485	1.89295	0.08301	0.02073
0.11056	0.07665			0.055	0.01131					0.68527	1.89546	0.08334	0.02073
0.11081	0.07413			0.05519	0.01068					0.68598	1.89986	0.08351	0.02136
0.1112	0.07602			0.05533	0.01131					0.68642	1.90175	0.08363	0.02136
0.1115	0.07602			0.05548	0.01068					0.68684	1.90426	0.0838	0.02136
0.11168	0.07602			0.05562	0.01257					0.68733	1.90677	0.08398	0.02073
0.11189	0.07665			0.0557	0.01257					0.68779	1.91054	0.08413	0.02073
0.11213	0.07665			0.05579	0.01131					0.68818	1.91243	0.08433	0.02073
0.11238	0.07728			0.05592	0.01257					0.68865	1.91243	0.08463	0.02199
0.1127	0.07853			0.05607	0.01194					0.68928	1.92122	0.08484	0.02073
0.11302	0.07916			0.05619	0.01068					0.68969	1.92437	0.085	0.02199
0.1132	0.07665			0.05631	0.01131					0.69023	1.92751	0.08514	0.02073
0.11344	0.07728			0.05642	0.01319					0.69077	1.93065	0.0853	0.02199
0.1137	0.0779			0.05661	0.01005					0.69125	1.9363	0.08554	0.02199
0.11398	0.07728			0.05673	0.01068					0.69187	1.94196	0.08573	0.02262
0.11428	0.0779			0.05687	0.00942					0.69255	1.94698	0.08592	0.02073
0.1145	0.0779			0.05699	0.01131					0.69305	1.95138	0.08614	0.02136
0.1147	0.07979			0.05713	0.01382					0.69362	1.95264	0.08637	0.02262
0.11493	0.07979			0.05726	0.01068					0.69405	1.95892	0.08653	0.02262
0.11518	0.08042			0.05736	0.01194					0.69455	1.96018	0.08671	0.02262
0.11559	0.07979			0.05748	0.01194					0.69508	1.96269	0.08689	0.02387
0.11589	0.08042			0.05762	0.01068					0.69545	1.96583	0.08706	0.02387
0.11609	0.0823			0.05773	0.01194					0.69584	1.96646	0.08723	0.02262
0.1163	0.08167			0.05789	0.01194					0.69645	1.97211	0.08745	0.02387
0.11652	0.08105			0.05803	0.00942					0.69685	1.97211	0.08775	0.02387
0.11682	0.07979			0.05816	0.01257					0.6972	1.97525	0.08795	0.0245
0.11717	0.08293			0.05827	0.01131					0.6977	1.9784	0.08806	0.0245
0.11743	0.08167			0.05846	0.01194					0.69812	1.98217	0.08829	0.02387
0.11759	0.08042			0.05858	0.01068					0.69845	1.98342	0.08848	0.0245
0.11788	0.0823			0.0587	0.01194					0.69891	1.98845	0.08866	0.0245
0.11814	0.08167			0.0588	0.01131					0.69946	1.99033	0.08886	0.02576
0.11844	0.08356			0.05892	0.01131					0.7	1.99347	0.08907	0.0245
0.11881	0.08293			0.05909	0.01005					0.70047	1.99787	0.08937	0.02764
0.119	0.0823			0.05921	0.01068					0.70101	2.00353	0.08951	0.02513
0.11916	0.08419			0.05933	0.01068					0.70141	2.00541	0.08968	0.02513
0.11938	0.08356			0.05946	0.01068					0.70184	2.00792	0.08984	0.02764
0.11974	0.08293			0.0596	0.01005					0.70234	2.01107	0.09002	0.02513
0.12004	0.08419			0.05973	0.01005					0.70273	2.01672	0.0902	0.02576
0.1203	0.08356			0.05989	0.0088					0.70318	2.01672	0.09048	0.02702
0.12052	0.08356			0.06005	0.01068					0.70366	2.02049	0.09074	0.02702
0.1207	0.08293			0.06016	0.01131					0.70405	2.02426	0.09094	0.02702
0.12092	0.08293			0.06024	0.01194					0.70437	2.02426	0.09106	0.02576
0.1212	0.08293			0.06037	0.01257					0.70472	2.02677	0.09123	0.02513
0.12161	0.08419			0.06053	0.01005					0.70513	2.02929	0.09144	0.02639
0.12184	0.08673			0.06065	0.01131					0.70552	2.03494	0.09159	0.02764
0.12203	0.08356			0.06077	0.01194					0.70592	2.0362	0.09179	0.02513
0.12224	0.08544			0.06088	0.01131					0.70625	2.0362	0.09203	0.0245
0.12248	0.08482			0.06102	0.01194					0.7067	2.04059	0.09234	0.02513
0.12276	0.08733			0.06118	0.01194					0.70705	2.04311	0.09248	0.02576
0.12305	0.08544			0.06131	0.01194					0.70734	2.04499	0.09259	0.02702
0.12331	0.08796			0.06148	0.01257					0.70785	2.04688	0.09277	0.02639
0.12354	0.08733			0.06159	0.01257					0.70831	2.05316	0.09294	0.02702
0.12384	0.08607			0.06168	0.01194					0.7087	2.05693	0.09311	0.02764
0.12406	0.08858			0.06181	0.01319					0.70904	2.05944	0.09338	0.02764
0.12437	0.08733			0.06194	0.01257					0.70952	2.06007	0.09361	0.0289
0.12472	0.08796			0.06205	0.01068					0.70998	2.06824	0.09383	0.02764
0.12493	0.0867			0.06217	0.01005					0.71045	2.06949	0.09396	0.0289
0.12511	0.08858			0.06232	0.01194					0.71087	2.07138	0.09411	0.0289
0.12534	0.08733			0.06247	0.01131					0.71135	2.07578	0.0943	0.03016
0.1257	0.08733			0.06261	0.01319					0.71169	2.07955	0.09448	0.02827
0.12605	0.08858			0.06277	0.01382					0.71204	2.08017	0.09474	0.02639
0.12631	0.08921			0.06294	0.01194					0.71251	2.08269	0.09492	0.02827
0.12648	0.08858			0.06302	0.01194					0.71291	2.08583	0.09515	0.0289
0.12671	0.08796			0.06308	0.01257					0.71323	2.09023	0.09533	0.02827
0.12695	0.08858			0.06328	0.01319					0.71369	2.09085	0.09549	0.03016
0.12723	0.08921			0.06339	0.01194					0.71413	2.09525	0.09564	0.02953
0.12757	0.08984			0.06348	0.01319					0.71448	2.09651	0.09587	0.02953
0.1278	0.08858			0.06361	0.01068					0.71477	2.09965	0.09605	0.03016
0.12805	0.08858			0.0637	0.01131					0.71513	2.10028	0.09627	0.03078
0.12827	0.08858			0.06388	0.01068					0.71559	2.1053	0.09646	0.0289
0.12853	0.08858			0.06402	0.01131					0.71595	2.10907	0.09669	0.03078
0.12882	0.08984			0.06416	0.01005					0.71627	2.11096	0.09686	0.0289
0.12915	0.08858			0.0643	0.01194					0.71664	2.11222	0.09709	0.03141
0.12934	0.08921			0.06442	0.01194					0.7173	2.12038	0.09726	0.03141
0.12953	0.0911			0.06456	0.01131					0.71769	2.11975	0.09744	0.03078
0.12984	0.08921			0.06467	0.01131					0.71809	2.1229	0.09761	0.03016
0.13009	0.08984			0.06478	0.01005					0.71864	2.13106	0.09783	0.03016
0.13041	0.09173			0.06489	0.01131					0.71906	2.13295	0.09814	0.02953
0.13068	0.0911			0.06501	0.01319					0.71944	2.13672	0.09831	0.03141
0.13087	0.08984			0.06517	0.01068					0.71991	2.14049	0.09848	0.03078
0.13109	0.09173			0.06528	0.01131					0.72036	2.143	0.09863	0.03078
0.13132	0.09298			0.06542	0.01319					0.72082	2.14551	0.0988	0.03204
0.13159	0.09298			0.06555	0.01257					0.72125	2.14614	0.09905	0.0333
0.13195	0.09173			0.06567	0.01257					0.7217	2.15368	0.09923	0.03078
0.13221	0.0911			0.06587	0.01194					0.72204	2.15494	0.09946	0.0333
0.13242	0.09298			0.06598	0.01194					0.72234	2.15494	0.0997	0.03204
0.13264	0.09298			0.06609	0.01382					0.72273	2.15871	0.09985	0.03393
0.13287	0.09235			0.06618	0.01257					0.72316	2.16122	0.10005	0.03078
0.13313	0.09424			0.06633	0.01257					0.72348	2.16373	0.1002	0.03141
0.13348	0.09361			0.06644	0.01131					0.72381	2.16687	0.10038	0.0333
0.1338	0.09361			0.06658	0.01194					0.72434	2.16939	0.10057	0.03393
0.134	0.0955			0.0667	0.01131					0.72473	2.17441	0.10077	0.03267
0.13423	0.09298			0.06681	0.01194					0.72504	2.1763	0.10102	0.03393
0.13448	0.09361			0.06697	0.01194					0.72536	2.17755	0.1013	0.03393
0.13477	0.09424			0.06712	0.01319					0.72581	2.18321	0.10141	0.03204
0.1352	0.09612			0.0673	0.01194					0.72627	2.18698	0.10156	0.03267
0.13536	0.09487			0.06741	0.01257					0.72666	2.18886	0.10173	0.03267
0.13556	0.0955			0.06752	0.01382					0.72726	2.19389	0.1019	0.03518
0.1358	0.09612			0.06763	0.01257					0.72777	2.20206	0.10209	0.0333
0.13605	0.09612			0.06778	0.01319					0.72814	2.20143	0.10231	0.03393
0.13639	0.09738			0.0679	0.01068					0.72854	2.20583	0.10259	0.03518
0.13669	0.09801			0.06802	0.01319					0.72902	2.20897	0.10278	0.03393
0.13691	0.09801			0.06812	0.01257					0.72939	2.21337	0.10291	0.03393
0.13713	0.09864			0.06825	0.01319					0.72974	2.21399	0.10308	0.03455
0.13738	0.09675			0.06845	0.01319					0.73016	2.21588	0.10327	0.03644
0.13768	0.09927			0.06858	0.01257					0.73071	2.22153	0.10345	0.03393
0.13798	0.09864			0.06871	0.01257					0.73102	2.22467	0.10364	0.03581
0.13822	0.09738			0.06886	0.01319					0.73133	2.22467	0.10391	0.03518
0.13839	0.09927			0.06895	0.01445					0.73173	2.22782	0.10415	0.03393
0.13862	0.09927			0.06911	0.01257					0.73213	2.23096	0.1043	0.03518
0.13893	0.09989			0.06923	0.01319					0.73241	2.2341	0.10446	0.0377
0.13923	0.09989			0.06934	0.01445					0.73271	2.23347	0.10463	0.03518
0.13954	0.10241			0.06945	0.01382					0.73325	2.23473	0.10484	0.03455
0.13974	0.09989			0.06957	0.01257					0.73363	2.24164	0.10501	0.03644
0.13995	0.10115			0.06969	0.01382					0.73394	2.24352	0.10523	0.03644
0.1402	0.09989			0.06988	0.01382					0.73425	2.24604	0.10545	0.03581
0.14045	0.10115			0.07002	0.01257					0.73472	2.24918	0.10567	0.03832
0.14073	0.10178			0.07016	0.01382					0.73516	2.25295	0.10587	0.03581
0.14109	0.10115			0.07029	0.01319					0.73552	2.25923	0.10604	0.03707
0.1413	0.09989			0.07042	0.01445					0.73609	2.25986	0.10623	0.0377
0.14154	0.10115			0.07051	0.01257					0.73659	2.26677	0.10641	0.0377
0.14177	0.10241			0.07065	0.01382					0.73695	2.26802	0.10659	0.0377
0.14202	0.10178			0.07077	0.01319					0.73732	2.27117	0.10682	0.03644
0.14234	0.10241			0.0709	0.01257					0.7378	2.27494	0.10712	0.03958
0.14263	0.10303			0.07104	0.01382					0.73823	2.27745	0.10727	0.0377
0.14288	0.10303			0.07116	0.01382					0.73856	2.28122	0.10742	0.0377
0.14309	0.10178			0.07128	0.01445					0.73891	2.28247	0.10757	0.0377
0.14336	0.10429			0.07141	0.01382					0.73939	2.28562	0.10778	0.03832
0.14368	0.10366			0.07155	0.01508					0.73982	2.28813	0.10803	0.03832
0.14399	0.1068			0.0717	0.01319					0.74013	2.28939	0.10823	0.03895
0.1442	0.10429			0.07188	0.01382					0.74055	2.29315	0.10848	0.03832
0.14439	0.10555			0.07198	0.01445					0.74097	2.29755	0.10868	0.03958
0.14463	0.10743			0.07208	0.01508					0.7413	2.30007	0.1088	0.03958
0.14498	0.10618			0.07219	0.01445					0.74162	2.30384	0.10896	0.03958
0.1453	0.1068			0.07231	0.01382					0.74202	2.30509	0.10919	0.03895
0.14556	0.10869			0.07241	0.01257					0.74247	2.31012	0.10938	0.03958
0.14573	0.10555			0.07256	0.01445					0.74288	2.31137	0.10955	0.04147
0.14595	0.1068			0.07269	0.01319					0.74323	2.31452	0.10976	0.04021
0.14619	0.1068			0.07284	0.01382					0.74372	2.31954	0.11	0.04147
0.14655	0.10743			0.07298	0.01445					0.74413	2.32143	0.11023	0.04021
0.1469	0.10806			0.07311	0.01382					0.74448	2.3252	0.11038	0.04209
0.14712	0.10932			0.07327	0.01633					0.74491	2.33022	0.11051	0.04209
0.1473	0.10869			0.07341	0.01445					0.74544	2.33462	0.11068	0.03958
0.14752	0.10743			0.0735	0.01319					0.74594	2.33651	0.11088	0.04084
0.14775	0.10806			0.07361	0.01445					0.74634	2.3409	0.11108	0.04147
0.14802	0.10995			0.07373	0.01445					0.74679	2.34404	0.1113	0.04147
0.14834	0.10869			0.07383	0.01445					0.74717	2.34593	0.11158	0.04147
0.14858	0.10932			0.07398	0.01508					0.7475	2.34844	0.11173	0.04147
0.14883	0.10995			0.07412	0.01445					0.74791	2.35158	0.11188	0.04084
0.14908	0.11057			0.07426	0.01319					0.74837	2.35598	0.11205	0.04147
0.14934	0.11246			0.07437	0.01633					0.74866	2.35661	0.11223	0.04272
0.14963	0.11057			0.0745	0.01382					0.74907	2.36038	0.11241	0.04335
0.14991	0.11183			0.07466	0.01445					0.74946	2.36164	0.11261	0.04335
0.15013	0.11183			0.07484	0.01382					0.74985	2.36478	0.1129	0.04209
0.15034	0.11183			0.07495	0.01382					0.75018	2.36917	0.11309	0.04272
0.15058	0.11309			0.07505	0.01382					0.75047	2.3698	0.11326	0.04335
0.15092	0.11183			0.07515	0.01319					0.75101	2.37232	0.11341	0.04335
0.15124	0.11183			0.07529	0.01445					0.75139	2.37734	0.11359	0.04335
0.15153	0.11246			0.07541	0.01508					0.75169	2.38048	0.11378	0.04335
0.15172	0.11246			0.07555	0.01382					0.75201	2.383	0.11395	0.04461
0.15193	0.11372			0.07569	0.01382					0.75248	2.38551	0.11423	0.04586
0.15217	0.11372			0.07581	0.01508					0.75295	2.39179	0.1145	0.04461
0.15245	0.11309			0.07595	0.01571					0.75331	2.39493	0.11466	0.04335
0.15291	0.11434			0.07609	0.01633					0.75391	2.39745	0.11479	0.04586
0.1531	0.11497			0.0763	0.01508					0.75441	2.40561	0.11496	0.04586
0.1533	0.11497			0.07641	0.01508					0.75482	2.4075	0.11515	0.04461
0.15352	0.1156			0.07649	0.01633					0.75525	2.41127	0.1154	0.04523
0.1538	0.11497			0.07662	0.01571					0.75574	2.41629	0.11563	0.04461
0.15409	0.11748			0.07674	0.01822					0.75612	2.41881	0.11585	0.04461
0.15442	0.11623			0.07691	0.01571					0.7565	2.42069	0.11605	0.04523
0.15459	0.11623			0.07702	0.01571					0.75698	2.42509	0.11622	0.04461
0.15486	0.11623			0.07714	0.01382					0.7575	2.42823	0.11639	0.04649
0.15508	0.11623			0.07728	0.01508					0.7578	2.432	0.11655	0.04586
0.15536	0.1156			0.07741	0.01445					0.75816	2.43326	0.11672	0.04523
0.15569	0.11686			0.07754	0.01445					0.75859	2.43514	0.11699	0.04649
0.15596	0.11811			0.07774	0.01382					0.75893	2.4408	0.11722	0.04523
0.15613	0.11811			0.07785	0.01571					0.75924	2.44205	0.11747	0.04649
0.15633	0.11811			0.07796	0.01445					0.7596	2.44331	0.11764	0.04523
0.15666	0.11937			0.07805	0.01571					0.7602	2.44834	0.11774	0.04712
0.15691	0.11937			0.07817	0.01445					0.76055	2.45399	0.11791	0.04775
0.15723	0.12			0.07834	0.01633					0.76086	2.45462	0.11816	0.04712
0.15748	0.11937			0.07845	0.01571					0.76132	2.45776	0.11834	0.04712
0.15765	0.11811			0.07857	0.01319					0.7618	2.46027	0.11855	0.04712
0.15789	0.11874			0.0787	0.01633					0.76217	2.46781	0.11877	0.04712
0.15815	0.12			0.07884	0.01571					0.76258	2.47033	0.11901	0.04712
0.15849	0.11811			0.07899	0.01508					0.76326	2.47535	0.11916	0.04712
0.1588	0.12188			0.0792	0.01633					0.76366	2.47724	0.11929	0.04838
0.15902	0.12063			0.0793	0.01633					0.76405	2.48101	0.11951	0.04963
0.15923	0.12188			0.07939	0.01696					0.76453	2.4854	0.11969	0.04963
0.15945	0.12125			0.07951	0.01508					0.76492	2.4898	0.11989	0.04963
0.1597	0.12314			0.07962	0.01508					0.76527	2.49106	0.12008	0.04775
0.15997	0.12314			0.07975	0.01319					0.76564	2.49294	0.12035	0.05026
0.16039	0.12377			0.07989	0.01445					0.76609	2.49483	0.12055	0.05026
0.16058	0.1244			0.08002	0.01445					0.76653	2.49797	0.1207	0.05089
0.1608	0.12314			0.08014	0.01759					0.76684	2.50048	0.12084	0.049
0.16104	0.12251			0.08028	0.01633					0.76721	2.50362	0.12101	0.05026
0.16132	0.12377			0.08039	0.01633					0.76763	2.50739	0.1212	0.049
0.16163	0.12502			0.08058	0.01633					0.76797	2.51053	0.1214	0.04963
0.16195	0.12565			0.08073	0.01633					0.76827	2.51367	0.12167	0.05026
0.16215	0.12502			0.08086	0.01822					0.76866	2.5143	0.12189	0.05026
0.16237	0.12188			0.08094	0.01696					0.76909	2.51933	0.12208	0.05026
0.16263	0.12565			0.08103	0.01696					0.76943	2.52184	0.12225	0.05089
0.16291	0.12502			0.08116	0.01508					0.76985	2.52624	0.12241	0.05152
0.16327	0.12691			0.08132	0.01571					0.77031	2.53064	0.12258	0.05215
0.16348	0.12628			0.08142	0.01445					0.77075	2.53441	0.12275	0.05215
0.16366	0.12691			0.08155	0.01696					0.77109	2.53692	0.123	0.0534
0.16388	0.12691			0.08168	0.01696					0.77146	2.53881	0.12323	0.05466
0.16424	0.12628			0.08181	0.01382					0.77196	2.5432	0.12346	0.05277
0.16453	0.12879			0.08195	0.01633					0.77238	2.54823	0.12362	0.05215
0.16484	0.12942			0.08215	0.01759					0.77284	2.55137	0.12378	0.05403
0.165	0.12879			0.08229	0.01571					0.7733	2.55451	0.12395	0.0534
0.1652	0.13005			0.08239	0.01508					0.77372	2.56017	0.12413	0.05403
0.16545	0.12879			0.08248	0.01759					0.77399	2.56142	0.12441	0.05277
0.16571	0.12942			0.08258	0.01696					0.7743	2.56205	0.12462	0.05466
0.16615	0.13005			0.08275	0.01759					0.77472	2.56394	0.12486	0.05403
0.16635	0.13193			0.08286	0.01445					0.77508	2.56771	0.12503	0.05466
0.16653	0.12942			0.08298	0.01822					0.77546	2.57085	0.12516	0.0534
0.16677	0.13005			0.0831	0.01759					0.77574	2.57022	0.12534	0.05403
0.16702	0.13068			0.08323	0.01508					0.77612	2.57399	0.12559	0.0534
0.16728	0.13193			0.08341	0.01759					0.7765	2.5765	0.12577	0.0534
0.16759	0.13193			0.08354	0.01633					0.7768	2.5765	0.12596	0.0534
0.16784	0.13256			0.08368	0.01759					0.77705	2.58844	0.12618	0.05529
0.16812	0.13319			0.0838	0.01822					0.77747	2.58844	0.12642	0.05529
0.16834	0.13319			0.08392	0.01759					0.77786	2.59346	0.12657	0.05654
0.16859	0.13382			0.08403	0.01633					0.77816	2.59849	0.12676	0.05654
0.16888	0.13256			0.08417	0.01822					0.77839	2.59849	0.12695	0.05466
0.16921	0.13319			0.08428	0.01885					0.77866	2.59849	0.12712	0.05592
0.16941	0.13382			0.08441	0.01885					0.77902	2.601	0.12733	0.0578
0.16961	0.13445			0.08452	0.01759					0.77943	2.60603	0.12752	0.05529
0.16986	0.13508			0.08469	0.01885					0.77985	2.61106	0.12777	0.05529
0.17013	0.13382			0.08483	0.01759					0.78016	2.61106	0.12798	0.05717
0.17059	0.13696			0.08496	0.01885					0.78053	2.61357	0.1281	0.05654
0.17081	0.13633			0.08511	0.01759					0.78094	2.62111	0.12832	0.05592
0.17101	0.13696			0.08526	0.01696					0.78125	2.62362	0.12849	0.0578
0.17123	0.13508			0.08535	0.01885					0.78151	2.62613	0.12867	0.05717
0.17148	0.13508			0.0855	0.01759					0.7818	2.62613	0.12889	0.05843
0.17175	0.13633			0.0856	0.01759					0.7823	2.62865	0.12909	0.05717
0.1721	0.13696			0.08571	0.01696					0.78263	2.63367	0.12932	0.05654
0.17238	0.13822			0.08584	0.01759					0.78287	2.63367	0.12949	0.05654
0.17257	0.13633			0.08596	0.01571					0.78309	2.63619	0.12964	0.05843
0.1728	0.13696			0.08614	0.01696					0.78341	2.6387	0.12984	0.05843
0.17304	0.13822			0.08627	0.01759					0.78376	2.64121	0.13004	0.06031
0.17335	0.13822			0.0864	0.01822					0.78402	2.64373	0.13023	0.06031
0.17366	0.13947			0.08654	0.01571					0.78425	2.64373	0.13043	0.06157
0.17387	0.1401			0.0867	0.01822					0.78452	2.64875	0.13063	0.05968
0.17408	0.1401			0.08682	0.01633					0.78474	2.64624	0.13086	0.06094
0.17429	0.1401			0.08691	0.01822					0.78506	2.64875	0.13101	0.06031
0.17463	0.14136			0.08705	0.01633					0.78534	2.65126	0.13118	0.06031
0.17495	0.1401			0.08716	0.01759					0.78557	2.65126	0.13136	0.06094
0.1752	0.1401			0.08728	0.01885					0.78578	2.65378	0.13159	0.06094
0.17539	0.14136			0.0874	0.01822					0.78597	2.65378	0.13177	0.06031
0.17563	0.14262			0.08753	0.01885					0.7862	2.65378	0.13198	0.06283
0.17586	0.14199			0.0877	0.01759					0.7866	2.66132	0.13223	0.06345
0.17613	0.14262			0.08783	0.01696					0.7869	2.66383	0.13243	0.06094
0.17641	0.14513			0.08795	0.01759					0.78711	2.66383	0.13255	0.06345
0.1767	0.14324			0.08812	0.01822					0.78733	2.66383	0.13273	0.0622
0.17699	0.14513			0.08827	0.01948					0.78757	2.66634	0.133	0.06094
0.17722	0.1445			0.08835	0.01822					0.78784	2.67137	0.13319	0.06283
0.17746	0.14513			0.08847	0.01822					0.7882	2.67137	0.1334	0.06283
0.17775	0.1445			0.08856	0.01759					0.78857	2.67639	0.13362	0.06471
0.17808	0.14638			0.08871	0.02073					0.78879	2.67639	0.13387	0.0622
0.17828	0.14513			0.08885	0.01885					0.78901	2.67891	0.13402	0.06534
0.1785	0.14576			0.08898	0.01948					0.78927	2.68142	0.13415	0.06345
0.17873	0.14764			0.08912	0.0201					0.78963	2.68393	0.13432	0.06534
0.17909	0.14764			0.08923	0.02073					0.78991	2.68645	0.13453	0.06283
0.17943	0.14764			0.08934	0.01822					0.79013	2.68896	0.13478	0.06408
0.17969	0.14953			0.08958	0.01885					0.79034	2.69147	0.13501	0.06471
0.17988	0.14827			0.08972	0.01948					0.79053	2.69147	0.13523	0.06471
0.18009	0.1489			0.0898	0.0201					0.79088	2.69399	0.13539	0.06345
0.18032	0.14953			0.08989	0.01759					0.79121	2.69901	0.13553	0.06345
0.18061	0.14953			0.08999	0.01948					0.79145	2.69901	0.13569	0.06471
0.18095	0.15015			0.09016	0.02136					0.79166	2.69901	0.13589	0.06534
0.18123	0.15141			0.09027	0.0201					0.79185	2.70404	0.13604	0.06534
0.18143	0.15078			0.09041	0.02136					0.79209	2.70404	0.13625	0.06534
0.18166	0.15015			0.09052	0.0201					0.79234	2.70655	0.13655	0.06597
0.18189	0.14953			0.09064	0.01885					0.79263	2.70906	0.13678	0.06597
0.18216	0.15204			0.09083	0.02073					0.79288	2.71158	0.13693	0.06597
0.1825	0.15204			0.09098	0.0201					0.79306	2.71158	0.13707	0.06848
0.18271	0.15204			0.09112	0.01822					0.79322	2.71409	0.13722	0.0666
0.18297	0.15141			0.09121	0.02073					0.79338	2.71409	0.13741	0.0666
0.18317	0.15204			0.0913	0.01948					0.79358	2.71409	0.13762	0.06911
0.18345	0.1533			0.09144	0.02136					0.79384	2.71912	0.13787	0.06722
0.18372	0.15267			0.09157	0.0201					0.79411	2.71912	0.13809	0.0666
0.18404	0.15518			0.0917	0.02073					0.79437	2.72163	0.1383	0.06911
0.18424	0.1533			0.09182	0.01822					0.79454	2.72163	0.13844	0.06974
0.18443	0.15392			0.09195	0.01822					0.79469	2.72414	0.13859	0.06785
0.18475	0.15455			0.09209	0.01948					0.79486	2.72414	0.13877	0.06911
0.18502	0.15581			0.09222	0.01759					0.79506	2.72666	0.13897	0.06974
0.1853	0.15518			0.09237	0.01948					0.79531	2.72666	0.13915	0.06785
0.18557	0.15581			0.09251	0.01885					0.79562	2.7342	0.13937	0.06911
0.18577	0.15895			0.09264	0.01822					0.79592	2.7342	0.13966	0.06911
0.18601	0.15644			0.09274	0.02136					0.79612	2.73671	0.13984	0.06974
0.18624	0.15832			0.09284	0.02073					0.79633	2.73922	0.13999	0.07099
0.18649	0.15769			0.09301	0.0201					0.79656	2.74173	0.14016	0.07099
0.18693	0.15707			0.09314	0.02073					0.79688	2.74173	0.14034	0.07037
0.18716	0.15958			0.09325	0.02073					0.79723	2.74676	0.14051	0.07099
0.18736	0.15895			0.09337	0.01885					0.79751	2.74927	0.14071	0.07288
0.18759	0.15895			0.09348	0.02073					0.79776	2.75179	0.14098	0.07162
0.18786	0.16083			0.0936	0.02073					0.79815	2.75933	0.14121	0.07099
0.18815	0.15958			0.0938	0.01948					0.79859	2.76184	0.1414	0.07162
0.18849	0.16083			0.09396	0.02073					0.79893	2.76686	0.14154	0.07351
0.18875	0.16083			0.09406	0.0201					0.79924	2.76938	0.14171	0.07413
0.18895	0.16146			0.09417	0.02136					0.79954	2.77189	0.14188	0.07413
0.1892	0.16209			0.09434	0.01948					0.79993	2.7744	0.1421	0.07288
0.18949	0.16083			0.09445	0.02073					0.80033	2.77943	0.14233	0.07413
0.18982	0.16272			0.09455	0.02073					0.8007	2.78446	0.14263	0.07476
0.19008	0.16398			0.09468	0.0201					0.801	2.78697	0.14282	0.07539
0.19025	0.16146			0.0948	0.01948					0.80141	2.78948	0.14297	0.07539
0.19052	0.1646			0.09495	0.02073					0.8018	2.79451	0.14313	0.07539
0.1908	0.16398			0.0951	0.02136					0.80206	2.79702	0.1433	0.07728
0.19106	0.16586			0.09524	0.01948					0.80235	2.79953	0.14348	0.07476
0.19137	0.1646			0.09539	0.0201					0.80283	2.80456	0.14367	0.07539
0.1916	0.16586			0.09552	0.01885					0.8032	2.80707	0.14392	0.07728
0.1918	0.16523			0.09568	0.02073					0.80351	2.80959	0.14423	0.07665
0.192	0.16586			0.09577	0.0201					0.80377	2.80959	0.14436	0.07602
0.19233	0.16775			0.09591	0.01948					0.80408	2.8121	0.14449	0.07539
0.19262	0.16712			0.09602	0.0201					0.8045	2.81713	0.14467	0.0779
0.19287	0.16775			0.09616	0.0201					0.80496	2.82215	0.14484	0.0779
0.1931	0.16775			0.09627	0.01948					0.80527	2.82466	0.14506	0.07853
0.1933	0.16712			0.09638	0.01696					0.80563	2.82969	0.14524	0.07853
0.19355	0.169			0.09652	0.01948					0.80612	2.83472	0.14549	0.07853
0.19381	0.16837			0.09664	0.0201					0.80652	2.83723	0.14577	0.07916
0.1942	0.16963			0.0968	0.02136					0.80687	2.84226	0.14589	0.07979
0.19447	0.169			0.09699	0.01948					0.8075	2.84477	0.14604	0.07979
0.19466	0.17026			0.09713	0.02199					0.80791	2.85231	0.14623	0.07979
0.19489	0.17026			0.0972	0.02073					0.80827	2.85482	0.14641	0.07916
0.19512	0.17089			0.09734	0.02073					0.80867	2.85985	0.14661	0.07979
0.19537	0.169			0.09745	0.02136					0.80913	2.86236	0.14683	0.08042
0.19567	0.17026			0.09759	0.0201					0.80948	2.86739	0.14705	0.08042
0.19603	0.17089			0.0977	0.02073					0.80989	2.8699	0.14723	0.08042
0.19624	0.17026			0.09781	0.02136					0.81031	2.87241	0.14738	0.08042
0.19646	0.17214			0.09798	0.01948					0.81066	2.87744	0.1476	0.08042
0.19674	0.17152			0.09812	0.01822					0.81094	2.87744	0.14777	0.08105
0.19702	0.17403			0.09827	0.02199					0.81122	2.87995	0.14797	0.07979
0.19734	0.17277			0.09841	0.01948					0.81154	2.88246	0.14815	0.0823
0.19758	0.17466			0.09852	0.02199					0.81193	2.88246	0.14837	0.0823
0.19785	0.17591			0.09866	0.01948					0.81226	2.89	0.1486	0.08293
0.19806	0.17466			0.09876	0.01885					0.81262	2.89252	0.14877	0.08356
0.19834	0.17466			0.0989	0.02136					0.81291	2.89503	0.14897	0.08167
0.19866	0.17466			0.09901	0.02073					0.81334	2.89754	0.14916	0.08293
0.19894	0.17654			0.09913	0.02073					0.81371	2.90257	0.14933	0.08419
0.1991	0.17717			0.09923	0.01759					0.814	2.90257	0.14952	0.08482
0.19931	0.17717			0.09938	0.01885					0.8143	2.90508	0.1497	0.08482
0.19962	0.17843			0.09952	0.01885					0.81472	2.90759	0.14996	0.08482
0.19989	0.17843			0.09963	0.02073					0.81527	2.91262	0.15022	0.08293
0.20023	0.1778			0.09977	0.01948					0.81558	2.92016	0.15036	0.08482
0.20048	0.17905			0.1	0.02199					0.81595	2.92267	0.15053	0.08356
0.20064	0.17843			0.10011	0.01948					0.81645	2.92519	0.1507	0.08356
0.20085	0.17968			0.1002	0.01948					0.81684	2.93273	0.15088	0.08419
0.20116	0.17905			0.10031	0.01948					0.81714	2.93524	0.15109	0.08482
0.20144	0.17968			0.10043	0.02073					0.81747	2.93524	0.1513	0.08607
0.20175	0.18094			0.10058	0.0201					0.81802	2.94278	0.15162	0.08733
0.20195	0.17968			0.10069	0.02199					0.81835	2.94529	0.15178	0.08607
0.20216	0.18157			0.10082	0.02073					0.81863	2.94529	0.15193	0.08607
0.20241	0.17968			0.10095	0.02136					0.81898	2.9478	0.1521	0.08733
0.2027	0.18031			0.10108	0.02199					0.8194	2.95283	0.15227	0.08921
0.20299	0.18157			0.10125	0.02136					0.8197	2.95534	0.15246	0.08921
0.20329	0.18345			0.1014	0.02199					0.81995	2.95534	0.1527	0.08796
0.20352	0.18345			0.10153	0.02136					0.82032	2.95786	0.15295	0.08858
0.20373	0.18408			0.10162	0.02136					0.82067	2.96037	0.15322	0.08796
0.20397	0.18282			0.10173	0.02199					0.82101	2.9654	0.15333	0.08921
0.20421	0.18408			0.10185	0.02136					0.82127	2.96791	0.15349	0.08858
0.2046	0.18659			0.10202	0.02199					0.82151	2.96791	0.15367	0.08921
0.20488	0.18534			0.10212	0.02073					0.82178	2.96791	0.15387	0.08984
0.20507	0.18597			0.10225	0.02136					0.82227	2.97293	0.15405	0.08858
0.20528	0.18597			0.10238	0.02199					0.82257	2.97545	0.15427	0.08858
0.20552	0.18534			0.10251	0.02262					0.82281	2.97796	0.15454	0.08984
0.2058	0.18722			0.10264	0.02073					0.82303	2.97796	0.1547	0.09047
0.20627	0.18597			0.10278	0.02262					0.8233	2.98047	0.15487	0.0911
0.20648	0.18911			0.10299	0.02136					0.82366	2.9855	0.15504	0.08984
0.20665	0.18534			0.10309	0.02136					0.82404	2.99053	0.15523	0.08921
0.20688	0.18848			0.1032	0.02073					0.82432	2.99304	0.1554	0.08984
0.20716	0.18785			0.1033	0.02073					0.82459	2.99555	0.15561	0.0911
0.20748	0.18722			0.10341	0.02199					0.82507	2.99806	0.1558	0.09173
0.20777	0.18722			0.10356	0.0201					0.82546	3.00309	0.15605	0.09298
0.20796	0.18785			0.10368	0.02136					0.82574	3.0056	0.1562	0.09361
0.20823	0.19036			0.10382	0.02136					0.82597	3.00812	0.15641	0.09235
0.20847	0.18973			0.10395	0.02199					0.82622	3.01063	0.15659	0.09235
0.20873	0.19162			0.1041	0.02199					0.82659	3.01314	0.15677	0.09298
0.20902	0.19036			0.10423	0.02073					0.82695	3.01817	0.15696	0.09424
0.2093	0.19225			0.10441	0.02136					0.82729	3.02068	0.15716	0.09298
0.20951	0.19225			0.10455	0.02136					0.82753	3.02068	0.15738	0.09612
0.20977	0.1935			0.10466	0.02136					0.82782	3.0232	0.1576	0.09487
0.21002	0.19413			0.10476	0.02199					0.8282	3.02822	0.15773	0.09424
0.21032	0.19413			0.10488	0.02199					0.82851	3.03073	0.15796	0.09424
0.21063	0.19602			0.10502	0.02136					0.82876	3.03325	0.15813	0.09487
0.21084	0.19602			0.10516	0.02325					0.82901	3.03325	0.1583	0.09361
0.21104	0.1935			0.10527	0.02199					0.82929	3.03576	0.15851	0.0955
0.21127	0.19476			0.10541	0.02199					0.82976	3.04079	0.15873	0.09487
0.21154	0.19665			0.10555	0.02199					0.83006	3.0433	0.15897	0.09487
0.21181	0.19602			0.10566	0.02262					0.83032	3.0433	0.15915	0.09801
0.21213	0.19727			0.10583	0.0245					0.83058	3.04581	0.15927	0.09801
0.21241	0.19539			0.10602	0.02199					0.83093	3.05084	0.15952	0.09612
0.21263	0.1979			0.10612	0.02136					0.83133	3.05587	0.1597	0.09738
0.21284	0.19602			0.10621	0.02199					0.8317	3.05838	0.1599	0.09612
0.21312	0.19665			0.10633	0.02199					0.83198	3.06089	0.1601	0.09612
0.21342	0.1979			0.10644	0.02262					0.83231	3.0634	0.16037	0.09738
0.21373	0.19853			0.10655	0.02262					0.83275	3.06843	0.16057	0.09927
0.21391	0.19916			0.1067	0.02199					0.83311	3.07346	0.1607	0.10052
0.21423	0.19727			0.10684	0.02325					0.83345	3.07597	0.16086	0.09864
0.21448	0.20042			0.10698	0.02262					0.83401	3.08351	0.16109	0.09738
0.21477	0.19916			0.10711	0.02387					0.83448	3.08602	0.16129	0.09927
0.21506	0.20042			0.10726	0.02073					0.83481	3.08853	0.16149	0.09989
0.21531	0.19979			0.1074	0.02387					0.83516	3.09356	0.16174	0.09927
0.21553	0.2023			0.10755	0.02325					0.83561	3.09859	0.16197	0.09926
0.21574	0.20293			0.10766	0.02325					0.83598	3.1011	0.16212	0.09989
0.21605	0.20042			0.10773	0.02199					0.83639	3.10361	0.16227	0.10052
0.21637	0.20293			0.10786	0.02325					0.8367	3.10613	0.16244	0.10178
0.21667	0.20293			0.10799	0.02199					0.83711	3.11115	0.16262	0.10178
0.21687	0.20293			0.10812	0.02199					0.83746	3.11366	0.16279	0.10178
0.21705	0.20293			0.10824	0.02387					0.83773	3.11618	0.16308	0.10241
0.2173	0.20293			0.10838	0.02262					0.83799	3.11869	0.1633	0.10241
0.21763	0.20419			0.10851	0.02262					0.83832	3.11869	0.16352	0.10429
0.21792	0.20419			0.10865	0.02325					0.8388	3.12372	0.16365	0.10303
0.21821	0.20481			0.10877	0.02325					0.83907	3.12623	0.1638	0.10492
0.21841	0.20544			0.10898	0.02387					0.83931	3.12874	0.164	0.10429
0.21862	0.20544			0.10906	0.02199					0.83963	3.12874	0.16416	0.10429
0.21884	0.20544			0.10916	0.02136					0.84003	3.13377	0.1644	0.10555
0.21909	0.20733			0.10927	0.02262					0.84035	3.1388	0.16462	0.10492
0.2195	0.20858			0.10939	0.02199					0.84062	3.14131	0.16484	0.10555
0.21972	0.20858			0.10956	0.0245					0.84101	3.14382	0.16505	0.10555
0.2199	0.20921			0.10968	0.02199					0.84143	3.14633	0.16516	0.10743
0.22015	0.20858			0.10981	0.02199					0.84183	3.15387	0.16533	0.10492
0.2204	0.21172			0.10994	0.02325					0.84218	3.1589	0.16552	0.1068
0.22066	0.21047			0.11008	0.02325					0.84248	3.1589	0.16569	0.10743
0.22105	0.2111			0.11022	0.02262					0.84293	3.16393	0.16594	0.10806
0.22127	0.2111			0.11038	0.02262					0.84334	3.16895	0.16615	0.10806
0.22148	0.21235			0.11051	0.02325					0.84367	3.17146	0.16639	0.10869
0.22173	0.21298			0.1106	0.02199					0.8441	3.17398	0.16659	0.10932
0.22195	0.21235			0.11071	0.02136					0.84453	3.17649	0.16672	0.10932
0.22225	0.21361			0.11084	0.02136					0.84489	3.18152	0.16689	0.10995
0.22256	0.21612			0.11097	0.02262					0.84516	3.18403	0.16708	0.10995
0.22277	0.21612			0.11111	0.02199					0.84544	3.18654	0.16724	0.10869
0.22307	0.21361			0.11123	0.02262					0.84579	3.18906	0.16746	0.10995
0.2233	0.21487			0.11136	0.02325					0.84616	3.19408	0.16768	0.10932
0.2236	0.21612			0.11148	0.02325					0.84642	3.1966	0.16796	0.11057
0.22393	0.21612			0.11162	0.02325					0.84666	3.1966	0.16813	0.1112
0.22419	0.21801			0.11178	0.02325					0.84701	3.1966	0.1683	0.1112
0.22437	0.21612			0.11195	0.0245					0.84735	3.19911	0.16848	0.1112
0.22458	0.21738			0.11205	0.02262					0.8477	3.20665	0.1687	0.10995
0.22483	0.21675			0.11215	0.02325					0.84793	3.20665	0.16888	0.1112
0.22511	0.21926			0.11227	0.02325					0.84818	3.20916	0.1691	0.11246
0.22553	0.21864			0.11241	0.02513					0.84844	3.21167	0.16933	0.11246
0.22573	0.21864			0.11251	0.02387					0.84874	3.21167	0.16957	0.11309
0.22593	0.21926			0.11267	0.02387					0.8492	3.21419	0.16973	0.11246
0.22615	0.22052			0.11281	0.02387					0.84946	3.21921	0.1699	0.11309
0.22641	0.22178			0.11295	0.0245					0.84971	3.21921	0.17007	0.11309
0.22672	0.22178			0.11307	0.02325					0.85001	3.22424	0.17025	0.11372
0.22703	0.22178			0.11323	0.02513					0.85042	3.22927	0.17045	0.11434
0.22721	0.22366			0.11341	0.0245					0.8508	3.23429	0.1707	0.1156
0.2275	0.22303			0.1135	0.02387					0.85113	3.2368	0.17097	0.11686
0.22774	0.22303			0.1136	0.02262					0.85148	3.23932	0.17111	0.1156
0.22797	0.22303			0.11373	0.02513					0.85216	3.24937	0.17127	0.11623
0.22827	0.22617			0.11384	0.02387					0.85252	3.25188	0.17145	0.11686
0.22857	0.22429			0.114	0.0245					0.85287	3.2544	0.17162	0.11686
0.22875	0.22555			0.11412	0.02199					0.85332	3.26193	0.17184	0.11686
0.22897	0.22492			0.11423	0.0245					0.85372	3.26445	0.17205	0.11623
0.22928	0.22617			0.11436	0.02387					0.85404	3.26947	0.17228	0.1156
0.22955	0.22743			0.11449	0.0245					0.85434	3.26947	0.17248	0.11811
0.22983	0.2268			0.11464	0.02325					0.85474	3.27199	0.17264	0.11874
0.2301	0.22806			0.11483	0.0245					0.85523	3.27701	0.17281	0.11811
0.23031	0.2268			0.11494	0.0245					0.85548	3.27701	0.17298	0.11937
0.23053	0.22932			0.11504	0.02325					0.85575	3.28204	0.17316	0.11811
0.23077	0.22869			0.11515	0.02325					0.85605	3.28204	0.17336	0.11874
0.23105	0.22869			0.11525	0.0245					0.85643	3.28707	0.17355	0.11937
0.23145	0.22932			0.11538	0.0245					0.85672	3.28958	0.17381	0.12063
0.23168	0.23183			0.11554	0.02199					0.85698	3.29209	0.17401	0.12063
0.23189	0.23183			0.11566	0.0245					0.85721	3.2946	0.17416	0.11937
0.23211	0.23246			0.1158	0.0245					0.85762	3.29712	0.17433	0.12188
0.23238	0.23183			0.11591	0.02513					0.85797	3.29963	0.17451	0.12188
0.2327	0.23246			0.11608	0.0245					0.85826	3.30214	0.1747	0.12314
0.23302	0.23371			0.11623	0.02513					0.85848	3.30214	0.1749	0.12125
0.23327	0.23497			0.11639	0.02387					0.85876	3.30717	0.17513	0.12125
0.23348	0.23497			0.11648	0.02387					0.85908	3.30968	0.17539	0.12251
0.23373	0.23497			0.11654	0.0245					0.85948	3.31471	0.17555	0.1244
0.23401	0.23497			0.11666	0.02325					0.85981	3.31973	0.1757	0.1244
0.23434	0.23748			0.11684	0.02325					0.86017	3.31973	0.17588	0.12565
0.23458	0.2356			0.11695	0.02325					0.86052	3.32225	0.17605	0.1244
0.23474	0.23685			0.11705	0.02576					0.86096	3.32979	0.17623	0.12377
0.23498	0.23748			0.11717	0.02387					0.86128	3.3323	0.17649	0.1244
0.23529	0.23874			0.11734	0.0245					0.86155	3.3323	0.17673	0.12691
0.23557	0.23874			0.11748	0.02325					0.86182	3.33481	0.17695	0.12691
0.23589	0.23874			0.11765	0.02513					0.8622	3.33984	0.17707	0.12691
0.23609	0.23937			0.1178	0.02576					0.86257	3.34235	0.17726	0.12502
0.2363	0.24			0.11791	0.02262					0.86291	3.34487	0.17743	0.12502
0.23648	0.23811			0.11798	0.02513					0.86316	3.34738	0.17763	0.12628
0.23684	0.24125			0.11813	0.02387					0.86347	3.34989	0.17786	0.12628
0.23713	0.24188			0.11825	0.02387					0.86386	3.35492	0.17806	0.12817
0.23743	0.24251			0.11837	0.02262					0.86414	3.35492	0.17838	0.12879
0.23763	0.24251			0.1185	0.0245					0.8644	3.35743	0.17851	0.12817
0.23783	0.24125			0.11866	0.02513					0.86464	3.35743	0.17866	0.12754
0.23806	0.24314			0.11878	0.02262					0.86505	3.35994	0.17884	0.12942
0.23832	0.24502			0.11893	0.02387					0.8654	3.36497	0.17903	0.13068
0.23872	0.24565			0.11903	0.02387					0.86569	3.37	0.17925	0.12817
0.23898	0.24754			0.11918	0.02387					0.86595	3.37	0.17945	0.13005
0.23917	0.24439			0.1193	0.02262					0.86622	3.37251	0.1797	0.13068
0.2394	0.24628			0.11945	0.02325					0.86652	3.37502	0.17992	0.13131
0.23963	0.24628			0.11955	0.02325					0.86687	3.38005	0.18005	0.13193
0.23994	0.24691			0.11968	0.02387					0.86716	3.38256	0.1802	0.13319
0.24025	0.24879			0.11979	0.02387					0.86754	3.38507	0.18038	0.13382
0.2405	0.24879			0.11994	0.0245					0.86791	3.38759	0.18055	0.13319
0.24077	0.24879			0.12006	0.02387					0.86839	3.3901	0.18077	0.13382
0.24098	0.2513			0.12018	0.02199					0.86876	3.40015	0.18099	0.13508
0.24125	0.25068			0.1203	0.02576					0.8691	3.40015	0.1813	0.13319
0.24155	0.25256			0.12045	0.0245					0.86953	3.40518	0.18145	0.13319
0.24188	0.2513			0.12059	0.02576					0.87016	3.41272	0.18154	0.13319
0.24209	0.25193			0.12077	0.02639					0.87048	3.41523	0.18174	0.13508
0.24228	0.2513			0.12088	0.02513					0.87082	3.42026	0.18192	0.13508
0.24259	0.25193			0.12098	0.02513					0.87127	3.42277	0.18209	0.1357
0.24287	0.25382			0.12108	0.02576					0.87162	3.4278	0.18231	0.13382
0.2432	0.2557			0.1212	0.0245					0.87189	3.43031	0.18253	0.13759
0.24348	0.25507			0.12136	0.02576					0.87217	3.43282	0.18279	0.13822
0.24363	0.25633			0.12149	0.02576					0.8727	3.43533	0.18295	0.13947
0.24386	0.25445			0.12161	0.02513					0.87299	3.44036	0.18311	0.13947
0.24409	0.2557			0.12174	0.02702					0.87323	3.44036	0.18328	0.13696
0.24445	0.25759			0.12188	0.02576					0.87349	3.44036	0.18345	0.13947
0.2448	0.25822			0.12203	0.02639					0.87378	3.44539	0.18364	0.13947
0.24498	0.25822			0.12219	0.02576					0.87414	3.4479	0.18386	0.14199
0.24518	0.25759			0.12233	0.02513					0.87443	3.45041	0.18409	0.14073
0.2454	0.25822			0.12246	0.02702					0.87469	3.45293	0.1843	0.14073
0.24565	0.25884			0.12258	0.02639					0.875	3.45544	0.1845	0.14136
0.24592	0.2601			0.1227	0.02639					0.87529	3.45544	0.18467	0.14073
0.24631	0.26387			0.12281	0.0245					0.87566	3.46047	0.18484	0.14262
0.24651	0.26199			0.12291	0.02639					0.87597	3.46298	0.18501	0.14136
0.24672	0.26136			0.12303	0.02576					0.87619	3.46298	0.18522	0.14387
0.24696	0.26199			0.12316	0.02576					0.87654	3.46549	0.18543	0.1445
0.24722	0.26387			0.12334	0.02576					0.87691	3.468	0.1857	0.14387
0.24751	0.26513			0.12348	0.02513					0.87734	3.47554	0.18589	0.14324
0.24779	0.2645			0.12365	0.0245					0.87766	3.47806	0.18605	0.14324
0.24808	0.26513			0.12378	0.02513					0.87796	3.48308	0.18624	0.14324
0.2483	0.26575			0.12388	0.02576					0.87836	3.4856	0.18641	0.1445
0.24856	0.26764			0.12398	0.02576					0.87884	3.49313	0.18658	0.14324
0.24881	0.26701			0.12409	0.02702					0.87921	3.49565	0.1868	0.1445
0.24914	0.26764			0.12425	0.02513					0.87966	3.50067	0.18715	0.14324
0.24939	0.26638			0.12438	0.02576					0.88009	3.50319	0.18732	0.14701
0.24958	0.26764			0.12451	0.02576					0.88047	3.50821	0.18745	0.14513
0.24982	0.26764			0.12463	0.02702					0.88076	3.51073	0.18763	0.14513
0.25008	0.26764			0.12475	0.02576					0.88104	3.51324	0.18779	0.14576
0.25049	0.2689			0.12488	0.02576					0.88141	3.51324	0.18797	0.14827
0.25079	0.27015			0.12502	0.02513					0.88177	3.52078	0.18819	0.14764
0.251	0.27141			0.12523	0.02639					0.88212	3.52329	0.18841	0.1489
0.2512	0.27015			0.12533	0.02325					0.88238	3.52329	0.18871	0.14953
0.25144	0.27141			0.12545	0.02576					0.88266	3.5258	0.18885	0.14953
0.25169	0.27204			0.12554	0.02764					0.88305	3.53083	0.18899	0.14953
0.252	0.27329			0.12566	0.0245					0.88336	3.53334	0.18916	0.15267
0.25234	0.27392			0.12577	0.02513					0.8836	3.53334	0.18934	0.14953
0.25253	0.27455			0.1259	0.02639					0.88393	3.53586	0.18953	0.15141
0.25277	0.27518			0.12608	0.02639					0.88425	3.53837	0.18973	0.15078
0.25299	0.27518			0.1262	0.02513					0.88462	3.5434	0.19007	0.15204
0.25327	0.27644			0.12632	0.02576					0.88492	3.54591	0.19025	0.15267
0.25358	0.27518			0.12646	0.02576					0.8852	3.54591	0.19038	0.15267
0.25383	0.27832			0.1266	0.02576					0.88548	3.55094	0.19052	0.15267
0.25403	0.27644			0.12673	0.0245					0.88587	3.55345	0.1907	0.1533
0.25431	0.27706			0.12684	0.02513					0.8863	3.55596	0.19087	0.1533
0.25456	0.27769			0.12698	0.02764					0.88672	3.56099	0.19108	0.15392
0.25483	0.27895			0.12709	0.02639					0.88707	3.56601	0.1913	0.15455
0.25513	0.27895			0.12722	0.02702					0.88752	3.57104	0.1916	0.15392
0.25534	0.2802			0.12736	0.02576					0.88795	3.57607	0.19177	0.15518
0.25555	0.28083			0.12747	0.02764					0.88827	3.57858	0.19192	0.15769
0.25578	0.27958			0.1276	0.02576					0.88858	3.58109	0.19207	0.1533
0.25602	0.27895			0.12773	0.02639					0.88901	3.58612	0.19227	0.15769
0.25641	0.28146			0.12785	0.02702					0.88945	3.58863	0.19245	0.15518
0.2567	0.28083			0.12804	0.02576					0.8897	3.59114	0.19262	0.15769
0.25691	0.28209			0.12818	0.02702					0.88996	3.59114	0.19291	0.15644
0.25713	0.28397			0.12829	0.02576					0.89036	3.59617	0.19314	0.15895
0.25736	0.2846			0.1284	0.02764					0.89069	3.59868	0.1933	0.15832
0.25762	0.28523			0.1285	0.02702					0.89096	3.6012	0.19344	0.16146
0.2579	0.28649			0.12865	0.02702					0.89127	3.6012	0.19363	0.15895
0.25822	0.28774			0.1288	0.02639					0.89155	3.60371	0.19381	0.15895
0.25847	0.28837			0.12892	0.02764					0.89191	3.60622	0.19398	0.15895
0.2587	0.28774			0.12904	0.02576					0.89223	3.61125	0.1942	0.16083
0.25895	0.28837			0.12916	0.02764					0.89248	3.61376	0.19451	0.16083
0.2592	0.28837			0.1293	0.02639					0.89271	3.61376	0.19471	0.16083
0.25954	0.29277			0.12941	0.02702					0.89297	3.61376	0.19486	0.15958
0.2598	0.29151			0.1296	0.02639					0.89346	3.6213	0.19501	0.16146
0.26	0.29214			0.12974	0.02576					0.89377	3.62381	0.19519	0.16272
0.2603	0.29026			0.12984	0.02702					0.89403	3.62633	0.19537	0.16398
0.26055	0.29151			0.12995	0.02639					0.8943	3.62633	0.19558	0.16272
0.26086	0.29277			0.13005	0.02702					0.89466	3.63135	0.19587	0.1646
0.26117	0.29403			0.13019	0.02764					0.89512	3.63638	0.19613	0.16523
0.26134	0.29403			0.13031	0.02576					0.89549	3.6414	0.19627	0.16523
0.26155	0.29277			0.13047	0.02639					0.89595	3.64392	0.19643	0.16586
0.26177	0.29465			0.13058	0.02576					0.89644	3.65146	0.19659	0.1646
0.26204	0.29654			0.13074	0.02639					0.89687	3.65648	0.19677	0.1646
0.26243	0.29654			0.13087	0.02513					0.89721	3.659	0.19697	0.16523
0.26272	0.2978			0.13098	0.02764					0.89761	3.66151	0.19717	0.16775
0.26291	0.29842			0.13116	0.02827					0.89806	3.66905	0.1975	0.16649
0.26312	0.29654			0.1313	0.02764					0.8984	3.67156	0.19769	0.16775
0.26336	0.29842			0.13141	0.02764					0.89877	3.67156	0.19782	0.16712
0.26363	0.2978			0.13154	0.02827					0.89916	3.67659	0.19798	0.169
0.26397	0.29968			0.13166	0.02513					0.89955	3.68161	0.19815	0.169
0.2642	0.30031			0.13177	0.02764					0.89984	3.68413	0.19834	0.16963
0.26445	0.30094			0.13188	0.02827					0.90009	3.68413	0.19854	0.17026
0.26468	0.30031			0.13202	0.02827					0.90037	3.68413	0.19876	0.16963
0.26493	0.30219			0.13216	0.02764					0.90073	3.68664	0.19901	0.17277
0.26521	0.30534			0.13232	0.02639					0.90107	3.69167	0.19922	0.17089
0.2655	0.30471			0.13248	0.0289					0.90135	3.69418	0.19934	0.17214
0.26573	0.30534			0.13263	0.02764					0.90168	3.69669	0.19952	0.17089
0.26601	0.30659			0.13274	0.02827					0.90198	3.6992	0.19969	0.17152
0.26624	0.30596			0.13283	0.02702					0.90238	3.70423	0.19988	0.17152
0.26648	0.30659			0.13293	0.02827					0.9027	3.70674	0.20008	0.17214
0.2668	0.30596			0.13309	0.02764					0.90295	3.70674	0.20038	0.1734
0.2671	0.30785			0.13323	0.02702					0.90324	3.70926	0.20059	0.17277
0.26735	0.30848			0.13334	0.02764					0.90381	3.71177	0.20071	0.17277
0.26757	0.3091			0.13345	0.03078					0.90421	3.71931	0.20086	0.17466
0.26783	0.3091			0.13358	0.02953					0.90455	3.72182	0.20103	0.17403
0.26809	0.30973			0.13372	0.02764					0.90487	3.72685	0.20128	0.17528
0.26841	0.31099			0.13388	0.02764					0.90537	3.73187	0.20145	0.17654
0.26869	0.31036			0.13407	0.02764					0.90578	3.7369	0.20166	0.17591
0.26891	0.31162			0.13419	0.0289					0.90608	3.73941	0.20185	0.17717
0.26914	0.3135			0.13428	0.02764					0.90656	3.74193	0.20207	0.17843
0.26942	0.31287			0.1344	0.02702					0.907	3.74695	0.20227	0.17843
0.26971	0.31287			0.13451	0.02576					0.90729	3.75198	0.20242	0.17843
0.27003	0.3135			0.13464	0.02639					0.90752	3.75198	0.2026	0.18031
0.27022	0.31476			0.13473	0.02639					0.90783	3.75198	0.20277	0.17843
0.27041	0.31539			0.13488	0.02764					0.90824	3.75701	0.20298	0.17968
0.2707	0.31602			0.135	0.02702					0.90866	3.75952	0.20317	0.17843
0.27098	0.31476			0.13513	0.02576					0.9089	3.76203	0.20345	0.17968
0.27133	0.31664			0.1353	0.02639					0.90916	3.76454	0.20365	0.17905
0.27159	0.31664			0.13545	0.02702					0.90945	3.76706	0.20379	0.17968
0.27176	0.31979			0.13561	0.02827					0.90981	3.76957	0.20399	0.17968
0.27195	0.31727			0.1357	0.02639					--	--	0.20418	0.17905
0.27218	0.31853			0.13581	0.02764					--	--	0.20436	0.17968
0.27244	0.31916			0.13593	0.02639					--	--	0.20458	0.18282
0.27285	0.32104			0.13605	0.02639					--	--	0.2048	0.1822
0.27309	0.3223			0.13619	0.02764					--	--	0.2051	0.18345
0.27327	0.3223			0.1363	0.02827					--	--	0.20525	0.18282
0.27351	0.32167			0.13645	0.02702					--	--	0.2054	0.18408
0.27377	0.32293			0.13656	0.02513					--	--	0.20556	0.18534
0.27402	0.32481			0.1367	0.02764					--	--	0.20573	0.18534
0.27433	0.32481			0.13688	0.02702					--	--	0.20595	0.18659
0.27458	0.32607			0.13703	0.02639					--	--	0.20617	0.18534
0.27487	0.3267			0.13716	0.0289					--	--	0.20648	0.18785
0.2751	0.32607			0.13726	0.02702					--	--	0.20661	0.18785
0.27534	0.32732			0.13736	0.02827					--	--	0.20675	0.18848
0.27564	0.32481			0.13748	0.02702					--	--	0.20693	0.18722
0.27597	0.32984			0.13762	0.02702					--	--	0.2071	0.18785
0.27615	0.32921			0.13772	0.02639					--	--	0.20735	0.18911
0.27638	0.32921			0.13789	0.02827					--	--	0.20758	0.18911
0.27663	0.33047			0.13802	0.02827					--	--	0.20783	0.18973
0.27691	0.33047			0.13815	0.02827					--	--	0.20804	0.18911
0.2773	0.33172			0.13829	0.02702					--	--	0.20816	0.19099
0.27758	0.33361			0.13845	0.02764					--	--	0.20829	0.18973
0.27777	0.33612			0.13858	0.02702					--	--	0.20846	0.19036
0.27798	0.33298			0.13869	0.0289					--	--	0.20866	0.19099
0.27822	0.33549			0.13881	0.02827					--	--	0.20891	0.19288
0.27848	0.33424			0.13895	0.02764					--	--	0.20909	0.19288
0.27891	0.33612			0.13906	0.02764					--	--	0.20931	0.19413
0.27911	0.33675			0.13919	0.02702					--	--	0.20952	0.19539
0.2793	0.33863			0.13931	0.02827					--	--	0.20966	0.19476
0.27951	0.33863			0.13945	0.02764					--	--	0.20983	0.19539
0.27976	0.33863			0.13957	0.02764					--	--	0.21006	0.19413
0.28007	0.33989			0.13971	0.02639					--	--	0.21023	0.19602
0.28038	0.33926			0.13989	0.02764					--	--	0.21045	0.19539
0.28058	0.34177			0.14005	0.02639					--	--	0.21066	0.19539
0.28085	0.34052			0.14017	0.02764					--	--	0.21088	0.1979
0.28107	0.3424			0.14026	0.02702					--	--	0.21105	0.19727
0.28132	0.34115			0.14039	0.02702					--	--	0.2112	0.19665
0.28165	0.34366			0.14049	0.02764					--	--	0.21143	0.19727
0.28192	0.34492			0.14065	0.02827					--	--	0.21163	0.19916
0.2821	0.34743			0.14077	0.02702					--	--	0.2118	0.19979
0.28238	0.34617			0.14089	0.0289							0.212	0.19853
0.28264	0.34554			0.14102	0.0289							0.21225	0.20042
0.28291	0.34743			0.14114	0.02827							0.21245	0.20042
0.28321	0.34743			0.14128	0.02827							0.21262	0.20293
0.28346	0.34869			0.1415	0.0289							0.21277	0.20167
0.28367	0.34869			0.14163	0.02953							0.213	0.20293
0.2839	0.34931			0.14169	0.02827							0.21319	0.20293
0.28423	0.34931			0.14179	0.02827							0.21341	0.20419
0.28448	0.34979			0.14191	0.0289							0.21363	0.20293
0.28484	0.35308			0.14205	0.03078							0.21384	0.20293
0.28504	0.35308			0.14216	0.02827							0.21402	0.20419
0.28523	0.35371			0.14232	0.02827							0.21424	0.20356
0.28546	0.35245			0.14247	0.02827							0.21439	0.2067
0.28573	0.35497			0.14259	0.02827							0.21459	0.20607
0.28615	0.35497			0.14272	0.02639							0.21477	0.2067
0.28645	0.35685			0.14288	0.02764							0.21498	0.20795
0.28663	0.35622			0.14305	0.02827							0.21522	0.20733
0.28684	0.35497			0.14316	0.02764							0.21544	0.20858
0.28708	0.35685			0.14327	0.02639							0.21555	0.20858
0.28734	0.35685			0.14339	0.0289							0.21575	0.20921
0.28768	0.35937			0.14352	0.02827							0.21593	0.20984
0.28793	0.35937			0.14362	0.0289							0.2161	0.2111
0.28817	0.36188			0.14375	0.02702							0.21631	0.2111
0.2884	0.36062			0.14388	0.02827							0.21655	0.2111
0.28863	0.36125			0.14398	0.0289							0.21676	0.21172
0.2889	0.36062			0.14411	0.02702							0.217	0.21298
0.28924	0.36376			0.14433	0.0289							0.21711	0.21235
0.28945	0.36502			0.14448	0.02827							0.21727	0.21235
0.28973	0.36439			0.14459	0.0289							0.21745	0.21487
0.28997	0.3669			0.14465	0.02764							0.21763	0.21361
0.29022	0.36565			0.14478	0.02764							0.21784	0.21361
0.29051	0.36816			0.1449	0.02953							0.21814	0.21487
0.2908	0.36879			0.14501	0.0289							0.21834	0.21675
0.29098	0.36753			0.14515	0.02953							0.21848	0.21487
0.2912	0.36753			0.14532	0.02764							0.21865	0.21612
0.29144	0.36879			0.14545	0.02702							0.21882	0.21675
0.2918	0.37067			0.14557	0.02827							0.21899	0.21738
0.29209	0.3713			0.1457	0.02764							0.21916	0.21738
0.29235	0.37256			0.14584	0.02827							0.21944	0.21926
0.29255	0.37193			0.14598	0.02827							0.21965	0.22052
0.29277	0.37256			0.1461	0.02764							0.21986	0.21989
0.29303	0.37382			0.1462	0.02953							0.22002	0.22178
0.2933	0.3757			0.14635	0.02827							0.22018	0.21989
0.29363	0.37507			0.14647	0.03078							0.22036	0.2224
0.29396	0.37633			0.1466	0.03016							0.22053	0.22115
0.29414	0.37696			0.14671	0.02827							0.22073	0.22303
0.29438	0.37633			0.14684	0.02953							0.22099	0.22366
0.29463	0.37759			0.14697	0.02953							0.22125	0.22303
0.29494	0.37821			0.14709	0.03141							0.22141	0.22429
0.29526	0.38261			0.14725	0.02953							0.22159	0.22555
0.29547	0.3801			0.14744	0.03078							0.22173	0.22555
0.29566	0.38073			0.14755	0.02953							0.22191	0.22555
0.29591	0.3801			0.14765	0.03141							0.2221	0.2268
0.29627	0.38324			0.14777	0.03141							0.22233	0.22555
0.29658	0.38324			0.14787	0.0289							0.22262	0.2268
0.29685	0.38387			0.14801	0.03016							0.22285	0.22743
0.29702	0.3845			0.14813	0.03016							0.22299	0.22806
0.29723	0.3845			0.1483	0.03078							0.22314	0.22743
0.29749	0.38387			0.14845	0.0289							0.2233	0.22743
0.29776	0.38701			0.14858	0.03204							0.22349	0.22869
0.29806	0.38764			0.1487	0.03078							0.2237	0.22932
0.29839	0.38701			0.14888	0.03078							0.22392	0.23057
0.29859	0.38827			0.14901	0.02827							0.22427	0.23057
0.29882	0.38827			0.14911	0.03141							0.2244	0.2312
0.29906	0.38701			0.14925	0.03016							0.22452	0.23057
0.29931	0.38764			0.14937	0.03016							0.2247	0.23309
0.29962	0.39015			0.14949	0.03204							0.22489	0.23183
0.29989	0.39141			0.14959	0.03204							0.22507	0.23309
0.30009	0.39329			0.14973	0.03141							0.22529	0.2356
0.30033	0.39329			0.14985	0.02953							0.22557	0.23434
0.30058	0.39392			0.15	0.03016							0.2258	0.23309
0.30086	0.39455			0.15017	0.03078							0.22594	0.2356
0.30114	0.39392			0.15036	0.03141							0.22609	0.23623
0.30143	0.39518			0.15045	0.02953							0.22626	0.23685
0.30164	0.39706			0.15053	0.03078							0.22641	0.23748
0.30188	0.39769			0.15066	0.03204							0.2266	0.23748
0.30213	0.39832			0.1508	0.03078							0.22679	0.23748
0.30245	0.39769			0.15091	0.03016							0.22711	0.23874
0.3028	0.40272			0.15105	0.03078							0.2273	0.24062
0.30298	0.40083			0.15116	0.03141							0.22742	0.23937
0.3032	0.40209			0.15127	0.03016							0.22759	0.24062
0.3035	0.40083			0.15141	0.03204							0.22776	0.24125
0.30378	0.40334			0.15155	0.03078							0.22797	0.24125
0.3041	0.40523			0.15173	0.03267							0.22822	0.24251
0.30433	0.4046			0.15189	0.03078							0.22842	0.24188
0.30457	0.40586			0.15202	0.02953							0.22865	0.24251
0.3048	0.40649			0.1521	0.03016							0.22883	0.24314
0.30505	0.40711			0.15223	0.03016							0.22897	0.24565
0.30536	0.40711			0.15234	0.03078							0.22914	0.24628
0.30573	0.40774			0.15244	0.03016							0.22931	0.24565
0.30589	0.40837			0.15261	0.03204							0.2295	0.24377
0.30609	0.40963			0.15273	0.03078							0.22975	0.24565
0.30634	0.41025			0.15287	0.03016							0.22998	0.24754
0.30662	0.409			0.15298	0.03016							0.23021	0.24691
0.30689	0.40963			0.15313	0.03016							0.23036	0.24628
0.30725	0.41214			0.15329	0.03016							0.23051	0.24691
0.30744	0.41151			0.15342	0.03204							0.23066	0.24879
0.30763	0.41214			0.15351	0.03078							0.23094	0.24816
0.30787	0.4134			0.15366	0.03078							0.23116	0.25005
0.30815	0.41277			0.15379	0.03016							0.23136	0.24942
0.30845	0.41591			0.15391	0.03078							0.23158	0.25005
0.3087	0.41591			0.15402	0.03141							0.23179	0.25068
0.30897	0.41591			0.15414	0.03141							0.23195	0.25193
0.3092	0.41717			0.15427	0.03204							0.23209	0.25005
0.30944	0.41779			0.15441	0.03078							0.23231	0.25382
0.30969	0.41842			0.15452	0.03141							0.23252	0.25382
0.31	0.41968			0.15472	0.0289							0.23271	0.2557
0.31023	0.42219			0.15485	0.03141							0.23295	0.25633
0.31052	0.42156			0.15498	0.03078							0.2332	0.25507
0.31074	0.42282			0.15509	0.02953							0.23333	0.25445
0.31101	0.42156			0.1552	0.03204							0.23345	0.25696
0.31132	0.42345			0.15532	0.03016							0.23363	0.25633
0.3116	0.4247			0.15542	0.03204							0.23389	0.25696
0.3118	0.42533			0.15558	0.03016							0.23408	0.25696
0.31202	0.42533			0.15571	0.03016							0.2343	0.25884
0.31233	0.42722			0.15584	0.03141							0.23452	0.26073
0.31264	0.42659			0.15598	0.03141							0.23474	0.26073
0.31294	0.42847			0.15611	0.03078							0.23487	0.26199
0.31321	0.42973			0.15628	0.03267							0.235	0.26073
0.31336	0.42973			0.15641	0.03204							0.23523	0.26199
0.31359	0.43099			0.15649	0.03141							0.2354	0.26136
0.31386	0.43036			0.15663	0.03267							0.23562	0.26387
0.31427	0.43162			0.15675	0.02953							0.23582	0.26387
0.31455	0.43224			0.15688	0.03204							0.23606	0.26387
0.31472	0.4335			0.15699	0.03141							0.23623	0.26387
0.31493	0.4335			0.15714	0.0333							0.23637	0.26387
0.31516	0.43162			0.15726	0.03267							0.23654	0.26638
0.3154	0.43413			0.15741	0.03267							0.23679	0.26575
0.3157	0.43539			0.15754	0.03204							0.23696	0.26638
0.31609	0.43853			0.15776	0.03016							0.23716	0.26764
0.31626	0.43727			0.15785	0.03204							0.23738	0.26827
0.31646	0.43853			0.15798	0.03141							0.23759	0.26764
0.31669	0.43853			0.15808	0.0333							0.23777	0.26764
0.31695	0.43853			0.15819	0.03204							0.23793	0.26952
0.31725	0.44167			0.15831	0.03141							0.2381	0.27015
0.31758	0.4423			0.15845	0.03141							0.2383	0.27015
0.31777	0.44104			0.15859	0.03141							0.2385	0.27141
0.31799	0.4423			0.15873	0.03141							0.2387	0.27141
0.31823	0.44355			0.15886	0.03267							0.23898	0.27204
0.31848	0.4423			0.159	0.03204							0.23916	0.27267
0.3188	0.44292			0.15916	0.0333							0.23933	0.27392
0.31906	0.44355			0.15931	0.03204							0.23948	0.27267
0.31934	0.44418			0.1594	0.03267							0.23965	0.27329
0.31956	0.44607			0.15948	0.0333							0.2399	0.27518
0.31982	0.44481			0.15965	0.03204							0.24012	0.27392
0.32011	0.44858			0.15977	0.03204							0.24032	0.27581
0.32043	0.44795			0.15989	0.03141							0.24059	0.27581
0.32064	0.44984			0.16002	0.03204							0.24076	0.27706
0.32087	0.44984			0.16014	0.03267							0.24089	0.27769
0.32116	0.45109			0.16027	0.03204							0.24106	0.28083
0.32144	0.45172			0.16041	0.03204							0.24124	0.27895
0.32175	0.45298			0.16059	0.0333							0.24149	0.27895
0.32203	0.4536			0.16075	0.03141							0.24174	0.28083
0.32222	0.45298			0.1609	0.03204							0.24199	0.28083
0.32244	0.45298			0.16096	0.0333							0.24216	0.28083
0.32275	0.45549			0.16106	0.03267							0.24228	0.27895
0.32304	0.45612			0.16116	0.03518							0.24244	0.28272
0.32339	0.45675			0.1613	0.03204							0.24263	0.28209
0.32359	0.458			0.16145	0.03267							0.2428	0.28209
0.32376	0.45612			0.16157	0.03393							0.24308	0.28335
0.32398	0.45926			0.1617	0.0333							0.24331	0.2846
0.32423	0.46052			0.16184	0.03141							0.24355	0.28586
0.3245	0.46114			0.16198	0.03267							0.2437	0.28586
0.32491	0.46177			0.1621	0.03141							0.24383	0.28712
0.32509	0.46114			0.16227	0.03078							0.244	0.28712
0.3253	0.46303			0.16241	0.03204							0.24417	0.28712
0.32555	0.4624			0.16252	0.03141							0.24433	0.28649
0.3258	0.46303			0.16261	0.03393							0.2446	0.289
0.32606	0.46429			0.16274	0.03204							0.24484	0.29151
0.32639	0.4668			0.16284	0.03267							0.24507	0.28963
0.32659	0.46554			0.16298	0.0333							0.2452	0.28963
0.32688	0.46617			0.16309	0.03141							0.24534	0.29089
0.32712	0.46743			0.16328	0.0333							0.24552	0.29089
0.3274	0.46931			0.1634	0.03393							0.2457	0.29277
0.3277	0.46994			0.16352	0.0333							0.24596	0.2934
0.32795	0.47182			0.16367	0.0333							0.24615	0.29465
0.32816	0.47182			0.1638	0.0333							0.24638	0.29465
0.32844	0.47182			0.16394	0.03455							0.24659	0.29403
0.3287	0.47245			0.16404	0.0333							0.24672	0.29717
0.32898	0.47434			0.16415	0.03393							0.24689	0.29591
0.32932	0.47497			0.1643	0.03141							0.24706	0.29591
0.32953	0.47622			0.16442	0.03267							0.24723	0.29591
0.32973	0.47622			0.16456	0.0333							0.24751	0.2978
0.32995	0.47685			0.16468	0.03204							0.24773	0.2978
0.33021	0.47811			0.16479	0.0333							0.24796	0.30031
0.33064	0.47936			0.16495	0.03267							0.24813	0.29842
0.33091	0.47936			0.1651	0.03455							0.24827	0.29905
0.3311	0.48125			0.16527	0.03267							0.24846	0.29905
0.33132	0.47999			0.16539	0.03455							0.24865	0.30094
0.33155	0.48251			0.16551	0.03393							0.24888	0.30031
0.33183	0.48188			0.16562	0.03455							0.24913	0.29968
0.33217	0.48313			0.16573	0.03644							0.24935	0.30157
0.33246	0.48439			0.16584	0.03204							0.24957	0.30471
0.33263	0.48502			0.16598	0.03267							0.24972	0.30471
0.33287	0.48565			0.1661	0.03204							0.24987	0.30534
0.33312	0.48565			0.16627	0.0333							0.25004	0.30596
0.33341	0.4869			0.16642	0.03393							0.25027	0.30534
0.33373	0.48816			0.16655	0.03455							0.25048	0.30722
0.33396	0.49004			0.1667	0.0333							0.2507	0.30785
0.33423	0.48816			0.16684	0.03267							0.25094	0.30848
0.33444	0.49004			0.16695	0.03393							0.25109	0.30785
0.33469	0.4913			0.16705	0.0333							0.25123	0.30596
0.33497	0.49256			0.16718	0.03518							0.25146	0.30973
0.33528	0.49381			0.16734	0.03518							0.25162	0.30973
0.33547	0.49381			0.16745	0.03393							0.25182	0.31036
0.33567	0.49444			0.16758	0.0333							0.25203	0.31225
0.33593	0.4957			0.1677	0.03267							0.25224	0.31162
0.33626	0.49507			0.16784	0.03455							0.25247	0.31287
0.33659	0.49758			0.16798	0.03581							0.25269	0.31539
0.33684	0.49884			0.16813	0.03455							0.25283	0.31413
0.33705	0.49884			0.16827	0.03455							0.25298	0.31539
0.33727	0.49821			0.16841	0.0333							0.25316	0.3135
0.33751	0.50072			0.1685	0.03455							0.25336	0.31476
0.33778	0.50198			0.16862	0.03518							0.25355	0.31602
0.3381	0.49947			0.16875	0.03518							0.25381	0.31602
0.33844	0.50387			0.16886	0.03518							0.254	0.31539
0.33863	0.50261			0.16898	0.03518							0.25417	0.31727
0.33887	0.50324			0.16912	0.03518							0.25434	0.31727
0.3391	0.50512			0.16926	0.03393							0.25451	0.31853
0.33944	0.50512			0.16938	0.03393							0.2547	0.31916
0.33976	0.50764			0.16956	0.03455							0.25491	0.3179
0.33995	0.50764			0.16975	0.03455							0.2551	0.31916
0.34017	0.50764			0.16983	0.03393							0.25535	0.32104
0.34047	0.50826			0.16991	0.0333							0.25554	0.32293
0.34074	0.51015			0.17003	0.03455							0.25573	0.32293
0.34108	0.51078			0.17017	0.0333							0.2559	0.32418
0.34133	0.51392			0.1703	0.03393							0.25609	0.32167
0.34149	0.51266			0.17043	0.03518							0.25627	0.32355
0.34172	0.51455			0.17055	0.03644							0.25649	0.32418
0.34197	0.51329			0.17067	0.03393							0.2567	0.3267
0.34231	0.51643			0.17083	0.03518							0.25691	0.32544
0.34263	0.51769			0.17096	0.03393							0.25707	0.32607
0.34284	0.51769			0.17112	0.03581							0.25724	0.32858
0.34305	0.51769			0.17125	0.03267							0.25748	0.32544
0.34326	0.51769			0.17133	0.03393							0.25766	0.32795
0.34352	0.51894			0.17148	0.03455							0.25787	0.32921
0.34378	0.5202			0.1716	0.03455							0.2581	0.32984
0.3441	0.52146			0.17173	0.03455							0.25831	0.32858
0.34433	0.52397			0.17184	0.03455							0.25852	0.33109
0.34458	0.52523			0.17195	0.03393							0.25866	0.33109
0.34482	0.52334			0.17209	0.0333							0.25883	0.33235
0.34509	0.52648			0.1722	0.03204							0.25905	0.33235
0.34537	0.52711			0.17235	0.0333							0.25923	0.33612
0.34565	0.52711			0.17254	0.03455							0.25945	0.33361
0.34586	0.52837			0.17268	0.03581							0.25968	0.33486
0.34616	0.52648			0.1728	0.0333							0.25991	0.33675
0.34641	0.52962			0.17289	0.03518							0.26005	0.33549
0.34669	0.529			0.17302	0.03455							0.26023	0.33549
0.347	0.53088			0.17313	0.03393							0.26042	0.33612
0.34725	0.53151			0.17325	0.03393							0.2606	0.33738
0.34744	0.53151			0.17339	0.03393							0.26082	0.33738
0.34766	0.53339			0.17352	0.03393							0.261	0.33675
0.34791	0.53402			0.17366	0.03581							0.26124	0.338
0.34833	0.53528			0.1738	0.03518							0.26146	0.33989
0.34866	0.53779			0.17395	0.03455							0.26157	0.34115
0.34884	0.53779			0.17409	0.03393							0.26177	0.34052
0.34903	0.53905			0.1742	0.03518							0.26194	0.34303
0.34927	0.53779			0.17434	0.03518							0.26214	0.34303
0.34952	0.53779			0.17445	0.03518							0.26236	0.34366
0.34983	0.53905			0.17459	0.03644							0.26256	0.34366
0.35015	0.54282			0.17471	0.03707							0.26278	0.34492
0.35037	0.54156			0.17482	0.03455							0.26294	0.34366
0.35059	0.54345			0.17494	0.03518							0.26309	0.34429
0.35084	0.54156			0.17507	0.03518							0.26324	0.34617
0.35112	0.54407			0.17525	0.03581							0.26351	0.34492
0.3514	0.54784			0.17541	0.03518							0.2637	0.34743
0.35168	0.54596			0.17555	0.03455							0.26391	0.3468
0.35188	0.54722			0.17568	0.03644							0.26413	0.34743
0.35214	0.54784			0.17579	0.03455							0.26435	0.34869
0.35237	0.54973			0.17593	0.03581							0.2645	0.3468
0.35264	0.54973			0.17605	0.03581							0.26465	0.34931
0.35297	0.5535			0.17616	0.03581							0.26483	0.3512
0.3532	0.55224			0.17629	0.03707							0.26507	0.35183
0.3534	0.5535			0.17641	0.03644							0.26526	0.35183
0.35364	0.5535			0.17652	0.03644							0.26549	0.35245
0.35388	0.55476			0.1767	0.03518							0.26573	0.35308
0.35416	0.55601			0.17685	0.03707							0.26589	0.35497
0.35455	0.55664			0.17702	0.03581							0.26604	0.35622
0.35476	0.55601			0.17713	0.03644							0.2662	0.35434
0.35498	0.55852			0.17724	0.03518							0.26641	0.35748
0.35522	0.55852			0.17734	0.03707							0.26665	0.35811
0.35548	0.55915			0.17745	0.03518							0.26687	0.35874
0.35576	0.56104			0.17762	0.03455							0.26709	0.35874
0.35607	0.56292			0.17775	0.03455							0.26732	0.35874
0.35633	0.56481			0.17784	0.03644							0.26746	0.35937
0.35659	0.56418			0.17797	0.03518							0.26762	0.36062
0.35684	0.56606			0.17813	0.03581							0.26779	0.36062
0.35713	0.56795			0.17824	0.03455							0.26803	0.36188
0.35745	0.56732			0.17843	0.03393							0.26823	0.36376
0.35768	0.57109			0.17858	0.03707							0.26847	0.36314
0.35788	0.56795			0.1787	0.03581							0.26874	0.36565
0.35811	0.5692			0.1788	0.03644							0.26888	0.36439
0.35837	0.56983			0.1789	0.03581							0.26902	0.36753
0.35866	0.57109			0.17902	0.03581							0.26916	0.36502
0.35905	0.57297			0.17916	0.03581							0.26936	0.36502
0.35923	0.57549			0.17929	0.03581							0.26954	0.36628
0.35943	0.57423			0.17938	0.03581							0.26981	0.36753
0.35967	0.57486			0.17955	0.03581							0.27007	0.3669
0.35995	0.57612			0.17969	0.03644							0.27028	0.36753
0.36024	0.578			0.17982	0.03518							0.27041	0.37067
0.36054	0.57737			0.17997	0.03644							0.27055	0.37067
0.36078	0.578			0.18009	0.03518							0.27073	0.3713
0.361	0.57926			0.1802	0.03644							0.2709	0.37067
0.36123	0.57863			0.1803	0.03707							0.2711	0.3713
0.3615	0.58114			0.18044	0.03644							0.27137	0.37256
0.36181	0.58114			0.18056	0.03644							0.27159	0.37507
0.36205	0.58365			0.18068	0.0377							0.27179	0.37444
0.36224	0.58428			0.1808	0.03518							0.27194	0.37382
0.36247	0.58491			0.18094	0.03518							0.27207	0.3757
0.3628	0.58491			0.1811	0.03832							0.27227	0.37507
0.36307	0.58805			0.18123	0.03581							0.27246	0.37696
0.3634	0.58868			0.18136	0.03644							0.27264	0.37696
0.3636	0.58805			0.1815	0.03707							0.2729	0.37696
0.36381	0.58994			0.18163	0.03518							0.27313	0.37947
0.36405	0.58994			0.18173	0.03518							0.27332	0.37947
0.3643	0.59057			0.18188	0.03518							0.27347	0.3801
0.3646	0.59182			0.182	0.03644							0.27364	0.38073
0.36491	0.59245			0.18213	0.0377							0.27381	0.38135
0.36518	0.59559			0.18223	0.03518							0.27399	0.38198
0.36541	0.59496			0.18236	0.03644							0.2742	0.38387
0.36566	0.59622			0.18248	0.03518							0.2745	0.38324
0.36591	0.59559			0.18263	0.03518							0.27473	0.3845
0.36626	0.59811			0.18282	0.03581							0.27488	0.38512
0.36655	0.59873			0.18295	0.03644							0.27503	0.38638
0.36673	0.60125			0.18309	0.03581							0.27519	0.38575
0.36694	0.59936			0.1832	0.03644							0.27537	0.38701
0.36726	0.60125			0.18327	0.03644							0.27559	0.38701
0.36757	0.60187			0.18343	0.03518							0.2758	0.38889
0.36791	0.60502			0.18356	0.03518							0.27612	0.38827
0.36808	0.60502			0.1837	0.03707							0.27628	0.39204
0.36827	0.60439			0.18382	0.03455							0.27645	0.38889
0.3685	0.6069			0.18395	0.03518							0.2766	0.39204
0.36878	0.60627			0.18407	0.03644							0.27679	0.39266
0.36908	0.61004			0.18423	0.03581							0.27697	0.39078
0.36937	0.60816			0.1844	0.03581							0.27717	0.39392
0.36957	0.61193			0.18454	0.03455							0.27741	0.39329
0.3698	0.61193			0.18465	0.03518							0.27765	0.39518
0.37009	0.61255			0.18475	0.03455							0.27784	0.39518
0.37034	0.61318			0.18487	0.03455							0.27798	0.39706
0.37065	0.61255			0.18498	0.03581							0.27816	0.39832
0.37091	0.6157			0.18512	0.03581							0.27834	0.39706
0.37112	0.6157			0.18527	0.03455							0.27854	0.39895
0.37134	0.61695			0.18541	0.03455							0.27873	0.39832
0.37158	0.61695			0.18553	0.03455							0.27899	0.40083
0.37184	0.61884			0.18566	0.03455							0.27921	0.40146
0.37223	0.62009			0.18582	0.03644							0.27934	0.4002
0.37248	0.62072			0.18596	0.03581							0.27955	0.40083
0.37268	0.62198			0.18607	0.03581							0.27973	0.40146
0.37292	0.62072			0.18617	0.03644							0.27989	0.40334
0.37316	0.62198			0.18631	0.03581							0.28009	0.40272
0.37345	0.62261			0.18644	0.03518							0.28029	0.40397
0.37377	0.62575			0.18655	0.03518							0.28053	0.40523
0.374	0.627			0.18669	0.03518							0.28071	0.40586
0.37427	0.627			0.18681	0.03832							0.28084	0.40711
0.37452	0.62763			0.18693	0.0377							0.281	0.40586
0.3748	0.62889			0.18709	0.0377							0.28126	0.40523
0.37509	0.62952			0.18721	0.0377							0.28145	0.40774
0.37538	0.63077			0.18741	0.03832							0.28163	0.40774
0.37559	0.63077			0.18757	0.03581							0.28184	0.40963
0.3758	0.6314			0.18763	0.03707							0.28207	0.41151
0.37603	0.63454			0.18774	0.03644							0.28224	0.41088
0.3763	0.63454			0.18788	0.03455							0.28244	0.41151
0.37666	0.63517			0.18799	0.03518							0.28263	0.4134
0.37691	0.63643			0.18811	0.03707							0.2828	0.4134
0.37713	0.63831			0.1882	0.03832							0.28299	0.41214
0.37738	0.63831			0.18837	0.03707							0.28321	0.4134
0.37762	0.63957			0.18852	0.03707							0.28346	0.41465
0.37791	0.64083			0.18866	0.0377							0.28367	0.41528
0.37824	0.64334			0.1888	0.0377							0.28379	0.41591
0.37845	0.64334			0.18896	0.03832							0.28396	0.41654
0.37864	0.64271			0.18905	0.03707							0.28414	0.41654
0.37886	0.64397			0.18916	0.0377							0.28439	0.41717
0.3791	0.64522			0.18926	0.03644							0.28459	0.41779
0.37952	0.64522			0.18942	0.03832							0.28481	0.41905
0.3798	0.64837			0.18954	0.03581							0.28508	0.42094
0.37998	0.64899			0.18967	0.0377							0.28525	0.42282
0.38019	0.65025			0.18979	0.03644							0.2854	0.42094
0.38045	0.64837			0.18993	0.03832							0.28555	0.42094
0.38071	0.65088			0.19005	0.0377							0.28573	0.42031
0.38099	0.64962			0.19019	0.0377							0.28598	0.42219
0.38128	0.65339			0.19032	0.03644							0.28621	0.42282
0.38151	0.65402			0.19051	0.03707							0.28647	0.4247
0.38173	0.65465			0.19061	0.03707							0.28665	0.42659
0.38198	0.65653			0.19072	0.03581							0.28676	0.42596
0.38226	0.65653			0.19082	0.03644							0.28693	0.42596
0.38266	0.65967			0.19096	0.03707							0.28713	0.42785
0.38289	0.65967			0.19105	0.0377							0.2873	0.42785
0.38308	0.65967			0.19121	0.03581							0.28749	0.43099
0.38334	0.65967			0.19134	0.0377							0.28772	0.43036
0.38357	0.66344			0.19149	0.0377							0.28805	0.43162
0.38389	0.66282			0.19162	0.0377							0.28821	0.42973
0.38423	0.66596			0.19175	0.03832							0.28834	0.43287
0.38444	0.66596			0.19189	0.03707							0.28849	0.43036
0.38469	0.6647			0.19204	0.03581							0.28867	0.43162
0.38494	0.66659			0.19216	0.03707							0.28887	0.43287
0.38522	0.66784			0.19227	0.0377							0.28907	0.43224
0.38554	0.67098			0.19239	0.0377							0.2893	0.43476
0.3858	0.67035			0.19252	0.0377							0.28952	0.43413
0.38597	0.67224			0.19263	0.03707							0.28966	0.43601
0.3862	0.67224			0.19276	0.03895							0.28986	0.43664
0.38644	0.6735			0.1929	0.03895							0.29004	0.43601
0.38672	0.67412			0.19304	0.03895							0.29023	0.43853
0.38704	0.67664			0.19322	0.03832							0.29043	0.43853
0.38735	0.67789			0.19337	0.03895							0.29061	0.43978
0.38755	0.67664			0.1935	0.03832							0.29083	0.4423
0.38779	0.67852			0.19361	0.03707							0.29103	0.44292
0.38802	0.67852			0.19372	0.0377							0.2912	0.44292
0.38831	0.68104			0.19384	0.0377							0.29136	0.44292
0.38866	0.68292			0.19395	0.03707							0.2916	0.44355
0.38882	0.68229			0.19407	0.03707							0.29177	0.44481
0.38903	0.68292			0.19424	0.03832							0.29197	0.44355
0.38928	0.68481			0.19436	0.03644							0.2922	0.44544
0.38954	0.68732			0.19449	0.03895							0.29245	0.44607
0.38982	0.68669			0.19463	0.03895							0.29263	0.44732
0.39019	0.68732			0.19478	0.03895							0.29277	0.44669
0.3904	0.68795			0.19492	0.03832							0.29293	0.44921
0.39063	0.69046			0.19502	0.0377							0.29312	0.44984
0.39087	0.6892			0.19512	0.03832							0.29339	0.45046
0.39115	0.69486			0.19528	0.03707							0.29362	0.45109
0.39145	0.6936			0.19538	0.03707							0.29384	0.45172
0.39172	0.69423			0.19552	0.03707							0.29405	0.45172
0.39193	0.69486			0.19564	0.0377							0.29424	0.45235
0.39216	0.69737			0.19577	0.03707							0.29438	0.4536
0.39248	0.69549			0.19591	0.03707							0.29454	0.45423
0.39281	0.69674			0.19604	0.0377							0.29472	0.45549
0.39311	0.70114			0.19618	0.03832							0.29494	0.45737
0.39334	0.69988			0.19635	0.03895							0.29528	0.45549
0.39353	0.70051			0.19649	0.03832							0.29548	0.458
0.39377	0.69988			0.19658	0.03832							0.29559	0.45863
0.39405	0.70428			0.19668	0.03832							0.29575	0.45675
0.39438	0.70491			0.19684	0.04084							0.29593	0.45926
0.39466	0.70679			0.19694	0.03895							0.2961	0.45989
0.3948	0.70491			0.19705	0.03958							0.2963	0.46052
0.3951	0.70679			0.19718	0.0377							0.2965	0.4624
0.39534	0.70868			0.19731	0.03832							0.2968	0.46366
0.3956	0.71056			0.19743	0.03707							0.29703	0.46303
0.39594	0.71056			0.19756	0.03832							0.29715	0.46303
0.39618	0.71245			0.19777	0.03895							0.29728	0.46366
0.39636	0.71245			0.1979	0.03832							0.29745	0.46617
0.39659	0.71308			0.19802	0.03958							0.29763	0.46554
0.39683	0.71496			0.19811	0.03832							0.29784	0.46617
0.39709	0.7137			0.19822	0.0377							0.29805	0.46617
0.39742	0.71685			0.19834	0.03832							0.29829	0.4668
0.39766	0.7181			0.19846	0.03958							0.29852	0.46743
0.39791	0.71873			0.19857	0.03895							0.29869	0.46805
0.39816	0.71936			0.19872	0.04021							0.29885	0.46994
0.39842	0.72187			0.1989	0.03895							0.29902	0.46931
0.39868	0.72124			0.19902	0.03958							0.29922	0.46931
0.39899	0.7225			0.19916	0.03895							0.2994	0.47182
0.3992	0.72187			0.1993	0.03958							0.29962	0.47057
0.39942	0.72376			0.19942	0.03958							0.29984	0.47308
0.39974	0.72439			0.19954	0.03895							0.30002	0.47371
0.40002	0.72627			0.19966	0.03958							0.30023	0.47371
0.40033	0.72941			0.19977	0.03958							0.30041	0.47371
0.4006	0.73004			0.19993	0.03895							0.30058	0.47434
0.40078	0.73004			0.20004	0.03895							0.30076	0.47622
0.401	0.72941			0.20016	0.03958							0.30096	0.47685
0.40127	0.7313			0.20029	0.03958							0.3012	0.47811
0.40165	0.73318			0.20041	0.03958							0.30148	0.47874
0.40198	0.73507			0.20056	0.04021							0.30161	0.47936
0.40218	0.73758			0.20077	0.04084							0.30177	0.47936
0.40237	0.73821			0.2009	0.04084							0.30196	0.48125
0.40259	0.73758			0.20098	0.04147							0.30213	0.47936
0.40287	0.73695			0.20111	0.04084							0.30234	0.48125
0.40316	0.73884			0.20122	0.03895							0.30257	0.48125
0.40352	0.74198			0.20135	0.04021							0.3028	0.48125
0.40369	0.74261			0.20148	0.03895							0.30303	0.48062
0.40395	0.74323			0.20159	0.04021							0.30318	0.48251
0.4042	0.74386			0.20172	0.03958							0.30337	0.48313
0.40445	0.74512			0.20191	0.04084							0.30355	0.48251
0.40477	0.747			0.20203	0.03958							0.30375	0.48565
0.40505	0.74889			0.2022	0.04084							0.30395	0.4869
0.40523	0.74952			0.20235	0.04021							0.30419	0.48753
0.40544	0.74952			0.20243	0.04084							0.30446	0.48753
0.40566	0.74952			0.20255	0.03895							0.30459	0.48879
0.40602	0.75014			0.20266	0.03958							0.30474	0.48816
0.40634	0.75203			0.20281	0.03958							0.3049	0.49004
0.40658	0.75266			0.20293	0.04084							0.30509	0.4913
0.40677	0.75391			0.20307	0.04021							0.30529	0.4913
0.40702	0.75391			0.20319	0.04084							0.30549	0.49193
0.40726	0.75705			0.2033	0.04084							0.30584	0.49319
0.40751	0.75705			0.20343	0.04021							0.30599	0.49381
0.40783	0.75705			0.20358	0.04084							0.30611	0.49319
0.40805	0.76082			0.20377	0.03958							0.30627	0.49507
0.40834	0.76082			0.20391	0.04021							0.30645	0.49633
0.40857	0.76082			0.20401	0.04021							0.30666	0.49696
0.40883	0.76271			0.20411	0.04084							0.30684	0.49696
0.40913	0.76334			0.20423	0.04021							0.30713	0.49758
0.40942	0.76522			0.20435	0.04272							0.30734	0.49821
0.40962	0.76522			0.20446	0.03958							0.30748	0.49821
0.40984	0.76585			0.20457	0.04147							0.30765	0.5001
0.41018	0.76774			0.20472	0.04147							0.3078	0.5001
0.41045	0.76836			0.20491	0.04084							0.308	0.50072
0.41077	0.77276			0.20505	0.04084							0.3082	0.50072
0.41103	0.77213			0.20519	0.04147							0.3084	0.50261
0.41123	0.77465			0.20531	0.04272							0.3087	0.50449
0.41145	0.77276			0.20545	0.04021							0.30889	0.50575
0.4117	0.77402			0.20554	0.04272							0.30902	0.50449
0.41198	0.7759			0.20565	0.04021							0.3092	0.50575
0.41233	0.77779			0.20579	0.04147							0.30939	0.50575
0.41257	0.77904			0.20591	0.04147							0.30954	0.50638
0.41278	0.77842			0.20602	0.04147							0.30974	0.50638
0.41301	0.7803			0.20617	0.03958							0.31002	0.50701
0.41328	0.78156			0.20629	0.04209							0.31027	0.50764
0.41358	0.78407			0.20642	0.04147							0.31042	0.50826
0.41389	0.78219			0.20659	0.03958							0.31056	0.51015
0.41408	0.78533			0.20676	0.04147							0.31073	0.51015
0.41429	0.78533			0.20688	0.04147							0.31093	0.5114
0.41452	0.78721			0.20697	0.04272							0.31112	0.51266
0.41477	0.78847			0.20709	0.04021							0.31134	0.5114
0.41507	0.78972			0.20722	0.04147							0.31166	0.51266
0.41542	0.78972			0.20733	0.03958							0.31185	0.51455
0.41562	0.79224			0.20745	0.04147							0.31198	0.51455
0.41584	0.79161			0.20761	0.04272							0.31216	0.51266
0.41609	0.79287			0.20773	0.04209							0.31235	0.51392
0.41637	0.79475			0.20788	0.04209							0.31252	0.51455
0.41668	0.79349			0.20798	0.04131							0.31271	0.5158
0.41694	0.79726			0.20813	0.04272							0.31293	0.51769
0.41715	0.79664			0.20827	0.04021							0.31323	0.51894
0.41737	0.79915			0.20838	0.04147							0.31338	0.51957
0.41761	0.80041			0.20852	0.04147							0.31352	0.51832
0.41789	0.80103			0.20866	0.04084							0.3137	0.5202
0.4182	0.80292			0.20877	0.04147							0.3139	0.52209
0.41853	0.8048			0.20889	0.04147							0.31407	0.52146
0.41874	0.80417			0.20901	0.04147							0.31429	0.52334
0.41899	0.80669			0.20913	0.04147							0.31449	0.52146
0.41927	0.80732			0.20927	0.04084							0.31475	0.52271
0.41959	0.81046			0.20944	0.04209							0.31494	0.5246
0.4199	0.80983			0.2096	0.04147							0.31505	0.52397
0.42006	0.81171			0.20974	0.04272							0.31525	0.5246
0.4203	0.81109			0.20984	0.04147							0.31544	0.52585
0.42054	0.81297			0.20995	0.04021							0.31563	0.52585
0.42091	0.81423			0.21008	0.04084							0.31584	0.52774
0.42121	0.81674			0.21019	0.04272							0.31605	0.529
0.42144	0.81737			0.21029	0.04272							0.31626	0.52962
0.42163	0.818			0.21045	0.04209							0.31639	0.53088
0.42187	0.81988			0.2106	0.04084							0.31658	0.53151
0.4221	0.82051			0.21072	0.04272							0.31674	0.53214
0.42238	0.82051			0.21087	0.04209							0.31699	0.53214
0.4228	0.82239			0.21098	0.04209							0.3172	0.53151
0.42298	0.82491			0.21115	0.04209							0.3174	0.53339
0.4232	0.82428			0.21131	0.03958							0.31765	0.53654
0.42342	0.82491			0.21141	0.04335							0.3178	0.53528
0.42368	0.82679			0.21152	0.04209							0.31795	0.53528
0.424	0.82868			0.21165	0.04209							0.31813	0.53591
0.42426	0.82931			0.21177	0.04272							0.3183	0.53591
0.42445	0.82993			0.21189	0.04335							0.31848	0.53716
0.42466	0.83056			0.21201	0.04335							0.31876	0.53779
0.42491	0.83119			0.21213	0.04335							0.31901	0.5403
0.42517	0.83245			0.21228	0.04209							0.3192	0.54093
0.42555	0.83307			0.21248	0.04272							0.31935	0.53905
0.42582	0.8381			0.21262	0.04147							0.3195	0.5403
0.42603	0.83622			0.21275	0.04147							0.3197	0.54093
0.42625	0.83873			0.21283	0.04272							0.31988	0.54345
0.42651	0.83873			0.21291	0.04335							0.32012	0.54156
0.42678	0.83999			0.21305	0.04147							0.32038	0.54219
0.4271	0.84124			0.21319	0.04272							0.32061	0.5447
0.42733	0.84438			0.21329	0.04209							0.32079	0.5447
0.42753	0.84438			0.21345	0.04272							0.32092	0.54533
0.42776	0.84627			0.21362	0.04335							0.32109	0.5447
0.42802	0.84752			0.21376	0.04335							0.32129	0.5447
0.42844	0.84815			0.21385	0.04398							0.32147	0.54533
0.42877	0.85192			0.21402	0.04523							0.32174	0.54722
0.42895	0.85129			0.21419	0.04398							0.32198	0.54847
0.42913	0.85318			0.2143	0.04586							0.3222	0.54973
0.42938	0.85255			0.21436	0.04272							0.32233	0.5491
0.42966	0.85381			0.21452	0.04461							0.32246	0.5491
0.43	0.85632			0.21464	0.04461							0.32266	0.54784
0.43027	0.85695			0.21477	0.04272							0.32283	0.54973
0.43043	0.85821			0.21488	0.04272							0.32302	0.54973
0.43073	0.85821			0.215	0.04084							0.32334	0.55099
0.43098	0.86009			0.21511	0.04461							0.32357	0.55413
0.43126	0.86072			0.21527	0.04398							0.32375	0.55476
0.43159	0.8626			0.21541	0.04461							0.32388	0.55476
0.43181	0.8626			0.21557	0.04335							0.32403	0.55476
0.432	0.86449			0.21574	0.04335							0.3242	0.55727
0.43222	0.86386			0.21584	0.04398							0.32438	0.55601
0.43245	0.86637			0.21594	0.04335							0.32459	0.55664
0.43284	0.867			0.21605	0.04461							0.32489	0.5579
0.43315	0.86951			0.21616	0.04398							0.3251	0.55915
0.43334	0.87077			0.21629	0.04461							0.32525	0.55978
0.43354	0.87203			0.21646	0.04523							0.3254	0.55915
0.43377	0.87203			0.21659	0.04398							0.32557	0.56167
0.43404	0.8714			0.21672	0.04398							0.32575	0.56229
0.43432	0.87391			0.21684	0.04398							0.32592	0.56167
0.43462	0.87705			0.21699	0.04398							0.32613	0.56229
0.43489	0.87894			0.21715	0.04272							0.32644	0.56229
0.43512	0.87768			0.21726	0.04272							0.32662	0.56481
0.43535	0.87894			0.21736	0.04461							0.32679	0.56418
0.43562	0.88145			0.21748	0.04272							0.32695	0.56544
0.43593	0.88208			0.21764	0.04335							0.32713	0.56418
0.43621	0.88396			0.21776	0.04523							0.3273	0.56544
0.4364	0.88522			0.21787	0.04335							0.32749	0.56606
0.43664	0.88522			0.21799	0.04398							0.32768	0.56544
0.43687	0.88711			0.21813	0.04398							0.32793	0.56669
0.43728	0.88836			0.21827	0.04461							0.3282	0.5692
0.43762	0.89025			0.21838	0.04398							0.32835	0.5692
0.4378	0.8915			0.21855	0.04586							0.32852	0.56858
0.438	0.89087			0.21873	0.04523							0.3287	0.57109
0.43825	0.89402			0.21884	0.04523							0.3289	0.57046
0.4385	0.89276			0.21895	0.04335							0.32913	0.57109
0.4388	0.89402			0.21906	0.04523							0.32934	0.57172
0.43913	0.89653			0.21919	0.04335							0.32957	0.57172
0.4393	0.89779			0.21931	0.04335							0.32974	0.57612
0.43959	0.89967			0.21944	0.04649							0.3299	0.57549
0.43984	0.90093			0.21957	0.04461							0.33007	0.57423
0.44012	0.90156			0.2197	0.04523							0.33024	0.57612
0.44042	0.90156			0.21987	0.04461							0.33052	0.57863
0.44068	0.90407			0.22004	0.04586							0.33074	0.57863
0.44088	0.90407			0.2202	0.04586							0.33098	0.57863
0.44107	0.90595			0.22027	0.04523							0.33116	0.57989
0.44131	0.90595			0.22037	0.04523							0.33127	0.58051
0.44158	0.90784			0.22049	0.04586							0.33145	0.57989
0.44199	0.90847			0.22062	0.04398							0.33165	0.57926
0.44222	0.91098			0.22077	0.04335							0.33184	0.57989
0.44241	0.91161			0.22089	0.04461							0.33203	0.57989
0.44264	0.91349			0.22103	0.04523							0.33228	0.5824
0.44289	0.91286			0.22116	0.04586							0.33251	0.58428
0.4432	0.91726			0.22129	0.04586							0.33266	0.58365
0.44352	0.91852			0.22143	0.04712							0.33286	0.58491
0.44371	0.91852			0.22159	0.04461							0.33302	0.5824
0.44393	0.92103			0.22169	0.04523							0.3332	0.58428
0.44416	0.92103			0.22181	0.04649							0.33337	0.5868
0.44451	0.91915			0.22193	0.04712							0.3336	0.58805
0.44483	0.92417			0.22205	0.04649							0.33384	0.5868
0.44509	0.92292			0.22219	0.04523							0.33402	0.59057
0.44532	0.92543			0.2223	0.04586							0.33418	0.58868
0.44554	0.92417			0.22243	0.04586							0.33434	0.58868
0.44578	0.92669			0.22256	0.04649							0.33451	0.58994
0.44608	0.93046			0.22269	0.04649							0.33476	0.59245
0.4464	0.93108			0.22287	0.04523							0.33495	0.59245
0.44666	0.93297			0.22303	0.04586							0.33516	0.59308
0.44684	0.93297			0.22313	0.04649							0.33539	0.59434
0.44707	0.93485			0.22325	0.04649							0.33558	0.59434
0.44742	0.93485			0.22337	0.04649							0.33572	0.59559
0.44774	0.93674			0.22345	0.04712							0.33589	0.59434
0.44805	0.93988			0.22359	0.04649							0.33606	0.59496
0.44822	0.93799			0.22371	0.04461							0.33627	0.59559
0.44842	0.93988			0.22385	0.04712							0.33646	0.59622
0.44864	0.94176			0.22399	0.04649							0.33676	0.59811
0.44891	0.94428			0.22412	0.04649							0.33698	0.60125
0.44921	0.94302			0.22427	0.04775							0.33713	0.60062
0.44957	0.94679			0.22441	0.04523							0.33729	0.60062
0.44977	0.94805			0.22453	0.04523							0.33747	0.60187
0.45001	0.9493			0.22465	0.04586							0.33766	0.60187
0.45021	0.94805			0.22477	0.04649							0.33787	0.60313
0.45049	0.95119			0.22492	0.04523							0.3381	0.6025
0.4508	0.95182			0.22502	0.04712							0.33831	0.60376
0.45104	0.95182			0.22513	0.04586							0.33852	0.60439
0.45123	0.95433			0.22526	0.04586							0.33868	0.60439
0.45146	0.95621			0.22538	0.04586							0.33884	0.60627
0.45179	0.95621			0.2255	0.04649							0.33908	0.60627
0.45206	0.95873			0.22569	0.04649							0.33928	0.6069
0.45238	0.95998			0.22581	0.04775							0.33948	0.60753
0.45259	0.9625			0.22595	0.04649							0.3397	0.61004
0.45281	0.96187			0.22609	0.04649							0.33995	0.61067
0.45303	0.96313			0.22619	0.04649							0.34009	0.60941
0.45329	0.9625			0.2263	0.04712							0.34022	0.61004
0.45358	0.96375			0.22645	0.04649							0.3404	0.6113
0.45391	0.96815			0.22658	0.04775							0.34065	0.61193
0.4541	0.96878			0.22667	0.049							0.34084	0.61193
0.4544	0.96941			0.2268	0.04775							0.34105	0.61507
0.45465	0.97066			0.22692	0.04775							0.34129	0.61255
0.45493	0.97004			0.2271	0.04838							0.34148	0.61381
0.45527	0.97192			0.22723	0.04775							0.34163	0.61381
0.45553	0.97443			0.22736	0.04712							0.34177	0.61507
0.45572	0.97443			0.22751	0.049							0.34196	0.61632
0.45593	0.97506			0.22764	0.04712							0.34219	0.61632
0.45618	0.97757			0.22774	0.04838							0.34239	0.61821
0.45648	0.97883			0.22783	0.04838							0.34262	0.61884
0.4569	0.9826			0.22801	0.04649							0.34284	0.62009
0.45709	0.98197			0.22813	0.04775							0.34301	0.62198
0.4573	0.9826			0.22824	0.04649							0.34316	0.62009
0.45755	0.98449			0.22835	0.04586							0.34333	0.62261
0.45779	0.98511			0.22849	0.04712							0.34351	0.62072
0.45809	0.987			0.22865	0.049							0.34368	0.62324
0.45841	0.99014			0.22879	0.049							0.34389	0.62261
0.45859	0.98951			0.22894	0.04712							0.34418	0.62512
0.4588	0.98951			0.22911	0.04775							0.34437	0.62512
0.45903	0.99202			0.2292	0.04775							0.34455	0.62575
0.45937	0.9914			0.22934	0.04963							0.3447	0.62638
0.4597	0.99265			0.22944	0.04775							0.34488	0.62575
0.45993	0.99642			0.22954	0.049							0.34505	0.62638
0.46012	0.99642			0.22971	0.04775							0.34523	0.62763
0.46035	0.99831			0.22983	0.04775							0.34545	0.62826
0.46059	0.99768			0.22994	0.04775							0.34567	0.62952
0.46087	0.99831			0.23008	0.04712							0.34595	0.63015
0.46118	1.00208			0.23023	0.04712							0.34612	0.63266
0.46141	1.00333			0.23045	0.049							0.34627	0.63266
0.46168	1.00459			0.23056	0.04775							0.34645	0.63077
0.46191	1.00522			0.23065	0.04963							0.34663	0.63203
0.46216	1.00648			0.23076	0.04838							0.34682	0.63517
0.46244	1.00836			0.23086	0.049							0.34705	0.63517
0.46277	1.00899			0.23099	0.04712							0.34732	0.63517
0.46299	1.01087			0.23113	0.04775							0.34749	0.63517
0.46322	1.01213			0.23127	0.04838							0.34762	0.63643
0.46345	1.01339			0.23141	0.04712							0.34779	0.63643
0.46369	1.01527			0.23154	0.05026							0.34805	0.63706
0.46402	1.01653			0.23167	0.04838							0.34824	0.63706
0.46441	1.01967			0.23181	0.049							0.34845	0.6402
0.46459	1.01904			0.23199	0.04963							0.3487	0.63957
0.46479	1.01967			0.23208	0.05026							0.34893	0.64083
0.46504	1.02218			0.23218	0.04838							0.34904	0.64083
0.4653	1.02281			0.23228	0.05026							0.34919	0.64083
0.46566	1.02469			0.23245	0.04838							0.34937	0.64271
0.46592	1.02721			0.23256	0.049							0.34955	0.64271
0.46613	1.02846			0.23268	0.04838							0.34976	0.64334
0.46636	1.02846			0.23282	0.04775							0.35005	0.64334
0.46662	1.02972			0.23291	0.04963							0.35028	0.64522
0.46691	1.02909			0.23308	0.04963							0.35045	0.6446
0.4672	1.03349			0.23327	0.05152							0.35058	0.64899
0.46741	1.03349			0.23341	0.04838							0.35075	0.64585
0.46761	1.03663			0.23355	0.05089							0.35092	0.64711
0.46792	1.03475			0.23363	0.04838							0.35113	0.64774
0.46815	1.03852			0.23375	0.049							0.35132	0.64774
0.46844	1.03977			0.23384	0.05089							0.3516	0.64962
0.46877	1.04103			0.23398	0.05089							0.35182	0.64962
0.46894	1.04166			0.2341	0.04963							0.35195	0.65151
0.46916	1.04229			0.23427	0.04838							0.35212	0.65151
0.46939	1.04417			0.23439	0.05089							0.3523	0.65088
0.46965	1.04291			0.23452	0.05026							0.35249	0.65214
0.47005	1.04668			0.23466	0.05026							0.35267	0.65402
0.47031	1.04857			0.2348	0.04963							0.35286	0.65528
0.47051	1.0492			0.23495	0.05089							0.35309	0.6559
0.47074	1.0492			0.23505	0.05152							0.35334	0.65528
0.47099	1.05045			0.23515	0.05152							0.35352	0.65653
0.47125	1.05297			0.23528	0.04963							0.35369	0.6559
0.47168	1.05674			0.2354	0.05089							0.35388	0.65653
0.47189	1.05611			0.23557	0.04963							0.35404	0.65779
0.47208	1.05611			0.23569	0.05089							0.35423	0.65779
0.47231	1.05862			0.2358	0.05026							0.35446	0.65842
0.4726	1.05988			0.23595	0.05089							0.35468	0.65967
0.47291	1.06051			0.23607	0.05215							0.35485	0.6603
0.47321	1.06113			0.2362	0.05026							0.35501	0.66156
0.47342	1.06239			0.23637	0.04963							0.35523	0.66407
0.47363	1.06365			0.23651	0.05215							0.35543	0.66407
0.47393	1.06616			0.23663	0.05089							0.35563	0.66282
0.47422	1.06742			0.23674	0.049							0.35583	0.6647
0.47455	1.06867			0.23686	0.05089							0.35605	0.66533
0.47478	1.07119			0.23699	0.05026							0.35628	0.66721
0.47495	1.06993			0.23711	0.05152							0.35645	0.66847
0.47519	1.07244			0.23723	0.05152							0.3566	0.6691
0.47545	1.07244			0.23735	0.04963							0.35677	0.66847
0.4757	1.07307			0.23748	0.05026							0.35702	0.6691
0.4761	1.07496			0.23768	0.05089							0.35724	0.67035
0.47632	1.07684			0.23785	0.05215							0.35746	0.67098
0.47655	1.0781			0.23798	0.05152							0.35769	0.67287
0.47677	1.07935			0.23806	0.04963							0.35786	0.67161
0.47702	1.08249			0.23817	0.04963							0.35798	0.66973
0.4773	1.08124			0.2383	0.05089							0.35815	0.67161
0.4776	1.08501			0.23842	0.05089							0.35834	0.67412
0.4778	1.08438			0.23853	0.04963							0.35854	0.67475
0.47803	1.08564			0.23871	0.05089							0.35876	0.67475
0.47825	1.08501			0.23884	0.05026							0.35905	0.67538
0.47852	1.08815			0.23897	0.04963							0.35927	0.67789
0.47891	1.09066			0.23911	0.05152							0.35939	0.67664
0.47917	1.09192			0.23926	0.05089							0.35955	0.67727
0.47938	1.09255			0.23942	0.05089							0.35973	0.67915
0.47962	1.09255			0.23951	0.04963							0.35991	0.67978
0.47988	1.09506			0.23964	0.04963							0.36009	0.67978
0.48013	1.09443			0.23977	0.05152							0.36029	0.68041
0.48045	1.09883			0.23988	0.04963							0.36052	0.68292
0.48073	1.10009			0.24	0.04963							0.36073	0.68292
0.48091	1.10071			0.24013	0.05089							0.36093	0.68292
0.48121	1.10134			0.24025	0.049							0.3611	0.68166
0.48148	1.10448			0.24039	0.049							0.36128	0.68292
0.48179	1.10574			0.24052	0.05026							0.36145	0.68355
0.4821	1.107			0.24069	0.05026							0.36163	0.68481
0.48232	1.11077			0.24086	0.04963							0.36187	0.68606
0.48252	1.11077			0.24101	0.04775							0.36212	0.68732
0.48277	1.11077			0.24109	0.05152							0.36229	0.68857
0.48304	1.11265			0.24116	0.05026							0.36244	0.68732
0.48336	1.11328			0.24129	0.04963							0.3626	0.68732
0.48363	1.11642			0.24145	0.04963							0.36285	0.68983
0.4838	1.11768			0.24158	0.05026							0.36305	0.68857
0.48411	1.11642			0.2417	0.05215							0.36325	0.69109
0.48436	1.12082			0.24184	0.05152							0.36348	0.69172
0.48463	1.12082			0.24197	0.049							0.36369	0.69297
0.48495	1.1227			0.24209	0.049							0.36386	0.69423
0.48516	1.12333			0.24227	0.05026							0.36402	0.69297
0.48538	1.12584			0.24241	0.05026							0.36419	0.69297
0.4856	1.12522			0.24248	0.05089							0.36437	0.69297
0.48584	1.12647			0.2426	0.05089							0.36464	0.69549
0.48622	1.12773			0.24275	0.05026							0.36486	0.69423
0.48655	1.13087			0.24286	0.04963							0.3651	0.69674
0.48672	1.13464			0.24298	0.05152							0.3653	0.69737
0.48692	1.13213			0.24312	0.05215							0.36543	0.698
0.48715	1.13276			0.24324	0.05152							0.36559	0.69863
0.48743	1.1359			0.24337	0.049							0.36576	0.69863
0.48771	1.1359			0.24351	0.05026							0.36595	0.69926
0.48799	1.13715			0.24365	0.05089							0.3662	0.69926
0.48822	1.13841			0.24378	0.05026							0.36645	0.69988
0.48842	1.14155			0.24395	0.05089							0.36665	0.70302
0.48875	1.14029			0.24405	0.049							0.36684	0.70177
0.48902	1.14281			0.24416	0.05026							0.36701	0.70302
0.48934	1.14469			0.24428	0.05026							0.36718	0.70302
0.48959	1.14721			0.2444	0.05215							0.36737	0.70302
0.4898	1.14532			0.24453	0.05089							0.36755	0.70302
0.49005	1.14721			0.24466	0.05152							0.36777	0.70617
0.4903	1.14658			0.24478	0.05277							0.36804	0.70742
0.49059	1.15035			0.24495	0.04963							0.36821	0.70931
0.49091	1.1516			0.2451	0.05215							0.36832	0.70805
0.49121	1.15412			0.24526	0.0534							0.3685	0.70805
0.49141	1.15349			0.24539	0.05277							0.36869	0.70868
0.49165	1.15726			0.24548	0.05215							0.36891	0.70868
0.4919	1.15851			0.24562	0.05152							0.36913	0.70994
0.49223	1.15789			0.24573	0.05152							0.36934	0.71119
0.49252	1.16291			0.24583	0.05089							0.36955	0.71119
0.49269	1.1604			0.24596	0.05215							0.36974	0.71308
0.4929	1.16103			0.24608	0.05089							0.36988	0.71433
0.49316	1.1648			0.24627	0.0534							0.37005	0.71308
0.49342	1.16417			0.24641	0.05152							0.37028	0.71308
0.49385	1.16668			0.24655	0.05215							0.37046	0.7137
0.49408	1.16919			0.24669	0.05215							0.37066	0.71622
0.49428	1.17171			0.24683	0.0534							0.37088	0.71685
0.49448	1.17171			0.24693	0.05089							0.37109	0.71873
0.4947	1.17296			0.24704	0.05152							0.37126	0.71999
0.49496	1.17359			0.24713	0.05215							0.37141	0.71873
0.49529	1.17485			0.2473	0.05152							0.37159	0.71936
0.49559	1.17736			0.24745	0.05215							0.37177	0.71999
0.4958	1.17862			0.24756	0.05215							0.37203	0.71936
0.49604	1.17988			0.24768	0.05152							0.37226	0.72187
0.49628	1.1805			0.2478	0.05215							0.3725	0.7225
0.49657	1.18239			0.24795	0.0534							0.37267	0.72187
0.49687	1.18365			0.2481	0.05466							0.37282	0.72187
0.49708	1.18427			0.24827	0.0534							0.37297	0.72501
0.49731	1.18616			0.24838	0.05277							0.37316	0.72376
0.49755	1.1893			0.24851	0.0534							0.37335	0.72564
0.49781	1.18867			0.24859	0.05152							0.37357	0.7269
0.49809	1.18993			0.24873	0.05215							0.3738	0.72941
0.49839	1.19307			0.24888	0.05152							0.37411	0.72878
0.49868	1.1937			0.24898	0.05089							0.37424	0.72878
0.49888	1.19244			0.24911	0.05215							0.37439	0.72941
0.49914	1.19495			0.24926	0.05215							0.37459	0.73004
0.49941	1.19684			0.24941	0.05152							0.37476	0.72941
0.49973	1.19872			0.24951	0.05277							0.37496	0.7313
0.5	1.20186			0.24965	0.05215							0.37519	0.73318
0.5002	1.20186			0.24986	0.05277							0.37545	0.73381
0.50042	1.20501			0.24996	0.05089							0.37564	0.73255
0.50077	1.20438			0.25005	0.05215							0.37578	0.73255
0.50105	1.20752			0.25016	0.05277							0.37596	0.73381
0.50138	1.20878			0.25027	0.05152							0.37616	0.73381
0.50155	1.21003			0.2504	0.05152							0.37635	0.73507
0.50174	1.2094			0.25052	0.0534							0.37655	0.73695
0.50198	1.21129			0.25069	0.05089							0.37678	0.73821
0.50225	1.21317			0.25083	0.05215							0.37705	0.73884
0.50263	1.21694			0.25095	0.05026							0.37716	0.73884
0.5029	1.2182			0.25109	0.05089							0.37728	0.74009
0.50311	1.2182			0.25125	0.05026							0.37752	0.73946
0.50333	1.21946			0.25136	0.05215							0.37768	0.74009
0.50355	1.21946			0.25144	0.05089							0.37789	0.74072
0.50382	1.22071			0.25158	0.05089							0.37808	0.74323
0.50416	1.22134			0.25172	0.05089							0.3783	0.74198
0.50439	1.22448			0.25185	0.05026							0.37852	0.74261
0.50456	1.22574			0.25197	0.05089							0.37866	0.74449
0.50487	1.22511			0.25209	0.05277							0.37882	0.74575
0.50513	1.22888			0.25223	0.05277							0.37905	0.74637
0.50539	1.22888			0.25235	0.05152							0.37925	0.74575
0.5057	1.23202			0.25249	0.0534							0.37944	0.74575
0.50593	1.23453			0.25264	0.05277							0.37965	0.74763
0.50615	1.23516			0.25277	0.05152							0.37988	0.74826
0.50638	1.23642			0.25288	0.05215							0.38006	0.74889
0.50664	1.23768			0.25303	0.05152							0.38022	0.75203
0.50691	1.23768			0.25314	0.0534							0.38041	0.7514
0.50731	1.24019			0.25327	0.0534							0.38056	0.75077
0.5075	1.24019			0.25339	0.05215							0.3808	0.75266
0.50773	1.24207			0.2535	0.05089							0.38099	0.75203
0.50795	1.24082			0.25362	0.0534							0.38126	0.75266
0.50826	1.24459			0.25377	0.05026							0.38148	0.7558
0.50858	1.24647			0.2539	0.05152							0.38162	0.7558
0.50884	1.24836			0.25403	0.05403							0.38178	0.7558
0.50909	1.24836			0.25425	0.05026							0.38196	0.75517
0.50931	1.24961			0.25436	0.0534							0.38213	0.75768
0.50957	1.25213			0.25445	0.05152							0.38234	0.75705
0.50985	1.25275			0.25459	0.05152							0.38258	0.75831
0.51019	1.25527			0.2547	0.05089							0.38282	0.75894
0.51039	1.25652			0.25484	0.0534							0.38307	0.7602
0.51059	1.25841			0.25495	0.05089							0.3832	0.7602
0.5108	1.25841			0.25507	0.05403							0.38342	0.76208
0.51114	1.25841			0.25521	0.0534							0.38358	0.76271
0.51145	1.26029			0.25537	0.0534							0.38377	0.76271
0.51174	1.26218			0.25554	0.05215							0.38398	0.76397
0.51194	1.26532			0.25568	0.05403							0.38419	0.76271
0.51214	1.26595			0.2558	0.05215							0.38444	0.76397
0.51236	1.2672			0.2559	0.05089							0.38462	0.76585
0.51262	1.26909			0.25602	0.05277							0.38476	0.76397
0.51291	1.2672			0.25612	0.0534							0.38492	0.76522
0.51325	1.27286			0.25625	0.05403							0.38512	0.76648
0.51341	1.27474			0.25641	0.05152							0.3853	0.76774
0.51363	1.27349			0.25654	0.05403							0.38554	0.76962
0.51395	1.27537			0.25667	0.05215							0.38577	0.77088
0.51423	1.27537			0.2568	0.0534							0.38597	0.77213
0.51453	1.27914			0.25695	0.0534							0.3861	0.77088
0.51478	1.27977			0.25713	0.05403							0.38633	0.77151
0.51501	1.28228			0.25725	0.05403							0.38648	0.77151
0.51523	1.28165			0.25732	0.05466							0.38666	0.77276
0.51548	1.28354			0.2575	0.05466							0.38686	0.77527
0.51575	1.28479			0.25762	0.05215							0.38706	0.77527
0.51609	1.28605			0.25773	0.0534							0.3873	0.77779
0.51633	1.28919			0.25784	0.05215							0.38748	0.77653
0.51652	1.28919			0.25797	0.05403							0.38763	0.77716
0.51684	1.29045			0.25809	0.0534							0.3878	0.77716
0.51709	1.29171			0.25823	0.0534							0.38802	0.77779
0.51743	1.29422			0.25838	0.05215							0.38822	0.77779
0.51774	1.29673			0.25858	0.05403							0.38842	0.77967
0.51792	1.29736			0.2587	0.05277							0.38863	0.7803
0.51815	1.29925			0.25883	0.0534							0.38885	0.78093
0.51839	1.29987			0.25891	0.05403							0.38902	0.78281
0.51867	1.30176			0.25903	0.0534							0.38917	0.78219
0.51901	1.30364			0.25914	0.05277							0.38935	0.78281
0.51925	1.30553			0.25926	0.05403							0.38952	0.78219
0.51942	1.30616			0.25938	0.05403							0.38971	0.78281
[truncated: 8,259 more rows]
