# Supplementary material for: Experimental study on repair of fractured rock mass by microbial induction technology
Source: R Soc Open Sci. 2019 Nov 20;6(11):191318. doi: 10.1098/rsos.191318 (PMC6894604; doi:10.1098/rsos.191318)
Supplement: T2 spectrum value of rock samples at different periods [file rsos191318supp5.xlsx]

## Sheet: Sheet1
Lateral relaxation time/ms	Porosity component/%（0d）	Porosity component/%（7d）	Porosity component/%（14d）	Porosity component/%（21d）	Porosity component/%（28d）	Porosity component/%（35d）	Porosity component/%（42d）
0.01	0	0	--	0	--	--	0
0.01072	0	0	0	0	0	0	0
0.01149	0	0	0	0	0	0	0
0.01232	0	0	0	0	0	0	0
0.0132	0	0	0	0	0	0	0
0.01415	0	0	0	0	0	0	0
0.01517	0	0	0	0	0	0	0
0.01626	0	0	0	0	0	0	0
0.01743	0	0	0	0	0	0	0
0.01868	0	0	0	0	0	0	0
0.02002	0	0	0	0	0	0	0
0.02146	0	0	0	0	0	0	0
0.023	0	0	0	0	0	0	0
0.02466	0	0	0	0	0	0	0
0.02643	0	0	0	0	0	0	0
0.02833	0	0	0	0	0	0	0
0.03037	0	0	0	0	0	0	0
0.03255	0	0	0	0	0	0	0
0.03489	0	0	0	0	0	0	0
0.0374	0	0	0	0	0	0	0
0.04009	0	0	0	0	0	0	0
0.04297	0	0	0	0	0	0	0
0.04606	0	0	0	0	0	0	0
0.04937	0	0	0	0	0	0	0
0.05292	0	0	0	0	0	0	0
0.05672	0	0	0	0	0	0	0
0.0608	0	0	0	0	0	0	0
0.06517	0	0	0	0	0	0	0
0.06986	0	0	0	0	0	0	0
0.07488	0	0	0	0	0	0	0
0.08026	0	0	0	0	0	0	0
0.08604	0	0	0	0	0	0	0
0.09222	0	0	0	0	0	0	0
0.09885	0	0	0	0	0	0	0
0.10596	0	0	0	0	0	0	0
0.11357	0	0	0	0	0	0	0
0.12174	0	0	0	0	0	0	0
0.13049	0	0	0	0	0	0	0
0.13987	0	0	0	0	0	0	0
0.14993	0	0	0	0	0	0	0
0.1607	0	0	0	0	0	0	0
0.17226	0	0	0	0	0	0	0
0.18464	0	0	0	0	0	0	0
0.19792	0	0	0	0	0	0	0
0.21215	0	0	0	0	0	0	0
0.2274	0	0	0	0	0	0	0
0.24374	0	0	0	0	0	0	0
0.26127	0	0	0	0	0	0	0
0.28005	0	0	0	0	0	0	0
0.30018	0	0	0	0	0	0	0
0.32176	0	0	0	0	0	0	0
0.3449	0	0	0	0	0	0	0
0.36969	0	0	0	0	0	0	0
0.39627	0	0	0	0	0	0	0
0.42476	0	0	0	0	0	0	0
0.45529	0	0	0	0	0	0	0
0.48802	0	0	0	0	0	0	0
0.52311	0	0	0	0	0	0	0
0.56072	0	0	0	0	0	0	0
0.60103	0	0	0	0	0	0	0
0.64424	0	0.00148	0	0	0	0	0
0.69055	0	0.00897	0	0	0	0	0
0.7402	0	0.01682	0.000227014	0	0	0.00417	0
0.79341	0	0.025	0.00814	0	0.00769	0.01219	0
0.85045	0.00862	0.03347	0.01637	0	0.01671	0.02021	0
0.91159	0.02304	0.04218	0.02489	0.0116	0.02598	0.02819	0
0.97712	0.03766	0.05109	0.03364	0.02399	0.03543	0.03608	0
1.04737	0.05253	0.06012	0.04258	0.03632	0.04497	0.04385	0.00978
1.12267	0.06693	0.06922	0.05164	0.04846	0.05451	0.05146	0.02342
1.20338	0.08127	0.07831	0.06076	0.06027	0.06399	0.05888	0.03644
1.28989	0.09453	0.08733	0.06987	0.07165	0.07333	0.06609	0.04871
1.38262	0.10686	0.09621	0.0789	0.08248	0.08245	0.07306	0.06011
1.48202	0.11871	0.10489	0.08779	0.09269	0.09129	0.07976	0.07057
1.58857	0.12871	0.11329	0.09646	0.10221	0.09979	0.08619	0.08
1.70277	0.13732	0.12138	0.10487	0.11099	0.10791	0.09232	0.08835
1.82518	0.14517	0.12911	0.11295	0.119	0.11562	0.09814	0.09559
1.9564	0.15077	0.13645	0.12066	0.12624	0.12288	0.10364	0.10173
2.09705	0.15561	0.14337	0.12796	0.13273	0.12969	0.10882	0.10678
2.24781	0.15975	0.14986	0.13481	0.13849	0.13603	0.11367	0.1108
2.4094	0.16248	0.1559	0.14119	0.14359	0.14191	0.11821	0.11385
2.58262	0.16388	0.16151	0.14709	0.14807	0.14735	0.12244	0.11604
2.76829	0.16405	0.16667	0.15251	0.152	0.15235	0.12638	0.11747
2.9673	0.16315	0.17141	0.15746	0.15545	0.15694	0.13007	0.11829
3.18063	0.16135	0.17574	0.16193	0.15849	0.16113	0.13353	0.11862
3.40929	0.15885	0.17966	0.16595	0.16119	0.16495	0.13679	0.11861
3.65438	0.15586	0.18319	0.16953	0.16359	0.16842	0.13988	0.11842
3.9171	0.15258	0.18635	0.1727	0.16574	0.17156	0.14284	0.11817
4.19871	0.14923	0.18914	0.17546	0.16767	0.17439	0.1457	0.11799
4.50056	0.14601	0.19158	0.17785	0.1694	0.17691	0.14848	0.11801
4.82411	0.14309	0.19368	0.17988	0.17093	0.17913	0.15119	0.1183
5.17092	0.14064	0.19544	0.18157	0.17227	0.18106	0.15387	0.11895
5.54267	0.13878	0.19689	0.18295	0.1734	0.1827	0.1565	0.12
5.94113	0.13761	0.19803	0.18402	0.17433	0.18404	0.1591	0.12148
6.36825	0.13719	0.19891	0.18482	0.17505	0.18508	0.16166	0.12337
6.82607	0.13754	0.19954	0.18538	0.17556	0.18582	0.16417	0.12567
7.31681	0.13867	0.19998	0.18573	0.17587	0.18627	0.16662	0.12831
7.84282	0.14054	0.20027	0.18593	0.17602	0.18644	0.16898	0.13123
8.40665	0.14308	0.20048	0.18602	0.17606	0.18638	0.17125	0.13435
9.01102	0.14622	0.2007	0.18607	0.17605	0.18611	0.17341	0.13758
9.65883	0.14985	0.201	0.18617	0.17606	0.18571	0.17544	0.14083
10.3532	0.15387	0.20148	0.18639	0.1762	0.18523	0.17734	0.144
11.0975	0.15817	0.20223	0.18684	0.17656	0.18476	0.17908	0.14698
11.8953	0.16262	0.20335	0.18759	0.17725	0.18439	0.18067	0.1497
12.7505	0.16712	0.20493	0.18876	0.17837	0.18422	0.18209	0.15208
13.6672	0.17159	0.20701	0.19041	0.18001	0.18432	0.18335	0.15406
14.6497	0.17594	0.20966	0.19261	0.18223	0.1848	0.18444	0.1556
15.7029	0.18011	0.21289	0.19541	0.18506	0.18569	0.18537	0.15666
16.8318	0.18408	0.21666	0.19881	0.18851	0.18706	0.18613	0.15726
18.0419	0.18782	0.22093	0.20281	0.19255	0.1889	0.18673	0.1574
19.3389	0.19135	0.22559	0.20734	0.19708	0.19119	0.18717	0.15711
20.7292	0.19471	0.23052	0.21232	0.202	0.19388	0.18746	0.15646
22.2195	0.19795	0.23555	0.2176	0.20715	0.19687	0.18759	0.15551
23.8169	0.20115	0.2405	0.22305	0.21236	0.20006	0.18759	0.15433
25.5291	0.2044	0.24516	0.22847	0.21743	0.20329	0.18746	0.15301
27.3644	0.2078	0.24934	0.23367	0.22216	0.20642	0.18722	0.15164
29.3317	0.21147	0.25284	0.23845	0.22635	0.20927	0.18688	0.15031
31.4404	0.21551	0.25548	0.24261	0.22982	0.21169	0.18646	0.14912
33.7006	0.22004	0.25713	0.24597	0.2324	0.21352	0.18598	0.14812
36.1234	0.22515	0.25765	0.24838	0.23397	0.21464	0.18545	0.14739
38.7204	0.23094	0.25697	0.24971	0.23444	0.21494	0.18489	0.14696
41.504	0.23748	0.25506	0.24988	0.23375	0.21433	0.18432	0.14688
44.4878	0.24482	0.25192	0.24884	0.23187	0.21279	0.18373	0.14713
47.6861	0.25297	0.24758	0.24657	0.22884	0.21029	0.18313	0.14769
51.1143	0.26194	0.24211	0.2431	0.2247	0.20685	0.18249	0.14853
54.789	0.27168	0.23561	0.23848	0.21952	0.20251	0.1818	0.14957
58.7279	0.28211	0.2282	0.23279	0.21342	0.19734	0.18102	0.15073
62.9499	0.29315	0.22001	0.22614	0.2065	0.19143	0.18011	0.15191
67.4754	0.30463	0.21117	0.21866	0.1989	0.18488	0.179	0.15298
72.3263	0.31639	0.20184	0.21046	0.19074	0.17779	0.17763	0.15385
77.526	0.32823	0.19214	0.20168	0.18216	0.17026	0.17595	0.15438
83.0994	0.33992	0.18223	0.19246	0.17328	0.16242	0.17388	0.15446
89.0735	0.35121	0.17222	0.18294	0.16423	0.15437	0.17137	0.15401
95.4772	0.36183	0.16222	0.17322	0.15511	0.14621	0.16835	0.15293
102.341	0.3715	0.15234	0.16343	0.14602	0.13803	0.16479	0.15116
109.699	0.37996	0.14267	0.15367	0.13705	0.12991	0.16066	0.14866
117.585	0.38691	0.13326	0.14402	0.12827	0.12193	0.15594	0.14541
126.038	0.39209	0.1242	0.13456	0.11975	0.11414	0.15065	0.14143
135.099	0.39526	0.11551	0.12536	0.11153	0.10659	0.14479	0.13673
144.812	0.39617	0.10723	0.11647	0.10365	0.09933	0.13841	0.13137
155.223	0.39463	0.09939	0.10792	0.09613	0.09239	0.13154	0.12539
166.382	0.39047	0.09199	0.09975	0.089	0.08577	0.12426	0.11889
178.343	0.38354	0.08505	0.09197	0.08226	0.07951	0.11662	0.11193
191.164	0.37376	0.07857	0.0846	0.07592	0.07361	0.10869	0.1046
204.907	0.36107	0.07252	0.07765	0.06998	0.06806	0.10056	0.097
219.639	0.34544	0.06691	0.0711	0.06443	0.06286	0.09229	0.0892
235.429	0.32691	0.06171	0.06496	0.05926	0.05801	0.08396	0.08129
252.354	0.30554	0.05692	0.05922	0.05445	0.0535	0.07564	0.07336
270.496	0.28145	0.0525	0.05386	0.04999	0.04931	0.06739	0.06547
289.942	0.25477	0.04843	0.04887	0.04586	0.04542	0.05927	0.05767
310.787	0.22567	0.0447	0.04423	0.04204	0.04183	0.05132	0.05004
333.129	0.19437	0.04129	0.03993	0.03852	0.03852	0.0436	0.04261
357.079	0.16108	0.03816	0.03594	0.03528	0.03546	0.03613	0.03543
382.749	0.12502	0.03531	0.03225	0.0323	0.03265	0.02895	0.02852
410.266	0.07182	0.0327	0.02883	0.02955	0.03006	0.02207	0.0219
439.76	0.04123	0.03032	0.02567	0.02703	0.02768	0.01551	0.01559
471.375	0.0291	0.02816	0.02276	0.02471	0.0255	0.00928	0.0096
505.263	0.0178	0.02619	0.02007	0.02259	0.0235	0.00338	0.00394
541.587	0.0095	0.02439	0.01759	0.02064	0.02166	0	0
580.523	0.0074	0.02275	0.01531	0.01885	0.01998	0	0
622.257	0.0052	0.02127	0.0132	0.01721	0.01844	0	0
666.992	0.0048	0.01991	0.01125	0.0157	0.01702	0	0
714.943	0.0032	0.01868	0.00946	0.01432	0.01573	0	0
766.341	0.0015	0.01756	0.00781	0.01306	0.01454	0	0
821.434	0	0.01654	0.00629	0.0119	0.01345	0	0
880.488	0	0.01561	0.00489	0.01083	0.01245	0	0
943.788	0	0.01476	0.00359	0.00985	0.01154	0	0
1011.64	0	0.01399	0.0024	0.00895	0.0107	0	0
1084.37	0	0.01329	0.0013	0.00813	0.00993	0	0
1162.32	0	0.01264	0.000284688	0.00737	0.00922	0	0
1245.88	0	0.01206	0	0.00667	0.00857	0	0
1335.45	0	0.01152	0.000536063	0.00603	0.00797	0	0
1431.46	0	0.01104	0.00121	0.00544	0.00742	0	0
1534.37	0	0.01059	0.00187	0.0049	0.00692	0	0
1644.68	0	0.01018	0.0025	0.0044	0.00645	0	0
1762.91	0	0.00981	0.0031	0.00394	0.00602	0	0
1889.65	0	0.00946	0.00367	0.00421	0.00563	0	0
2025.5	0	0.00915	0.00326	0.00373	0.00527	0	0
2171.12	0	0.00886	0.00272	0.00352	0.00493	0	0
2327.2	0	0.0086	0.00152	0.00257	0.00503	0	0
2494.51	0	0.00835	0.00066794	0.00161	0.0044	0	0
2673.84	0	0.00813	0	0.000653749	0.00375	0	0
2866.07	0	0.008	0	0	0.00261	0	0
3072.11	0	0.00635	0	0	0.00164	0	0
3292.97	0	0.00416	0	0	0.000693124	0	0
3529.71	0	0.00251	0	0	0	0	0
3783.46	0	0	0	0	0	0	0
4055.46	0	0	0	0	0	0	0
4347.01	0	0	0	0	0	0	0
4659.53	0	0	0	0	0	0	0
4994.51	0	0	0	0	0	0	0
5353.57	0	0	0	0	0	0	0
5738.44	0	0	0	0	0	0	0
6150.99	0	0	0	0	0	0	0
6593.19	0	0	0	0	0	0	0
7067.18	0	0	0	0	0	0	0
7575.25	0	0	0	0	0	0	0
8119.84	0	0	0	0	0	0	0
8703.59	0	0	0	0	0	0	0
9329.3	0	0	0	0	0	0	0
10000	0	0	0	0	0	0	0
			--	--	--	--
